# Supplementary material for: Implication of the IL-10-Expression Signature in the Pathogenicity of Leptospira-Infected Macrophages
Source: Microbiol Spectr. 2022 May 31;10(3):e02595-21. doi: 10.1128/spectrum.02595-21 (PMC9241676; doi:10.1128/spectrum.02595-21)
Supplement: SUPPLEMENTAL FILE 2 — Table S2. Download spectrum.02595-21-s002.xls, XLS file, 0.04 MB [file spectrum.02595-21-s002.xls]

## Sheet: 工作表1
Table S2: Enriched canonical pathways of the DEGs using Ingenuity Pathway Analysis. The significance of canonical pathways was determined by a default threshold of p value < 1E-5.
L. biflexa-infected macrophages (2 h)			L. biflexa-infected macrophages (24 h)			L. interrogans-infected macrophages (2 h)			L. interrogans-infected macrophages (24 h)
Ingenuity Canonical Pathways	P value)	Z-score	Ingenuity Canonical Pathways	P value)	Z-score	Ingenuity Canonical Pathways	P value)	Z-score	Ingenuity Canonical Pathways	P value)	Z-score
Molecular Mechanisms of Cancer	1e-13	NAN	Role of BRCA1 in DNA Damage Response	7.94328e-13	-2.556	TNFR2 Signaling	5.01187e-12	1.342	Granulocyte Adhesion and Diapedesis	3.98107e-16	NAN
TNFR2 Signaling	3.16228e-13	1.528	Cell Cycle Control of Chromosomal Replication	3.98107e-12	NAN	Death Receptor Signaling	1e-11	0.762	Role of Macrophages, Fibroblasts and Endothelial Cells in Rheumatoid Arthritis	7.94328e-14	NAN
CD27 Signaling in Lymphocytes	1.58489e-12	1.134	Mismatch Repair in Eukaryotes	4.0738e-10	NAN	TWEAK Signaling	7.94328e-11	-0.816	Cell Cycle Control of Chromosomal Replication	3.98107e-13	NAN
TNFR1 Signaling	1e-11	0	Hereditary Breast Cancer Signaling	7.24436e-09	NAN	IL-10 Signaling	1.8197e-10	NAN	Molecular Mechanisms of Cancer	5.01187e-12	NAN
Death Receptor Signaling	1.25893e-11	0.457	Cell Cycle: G2/M DNA Damage Checkpoint Regulation	1.07152e-08	1.225	Type I Diabetes Mellitus Signaling	2.34423e-10	1.441	Role of BRCA1 in DNA Damage Response	5.01187e-12	-1.961
TWEAK Signaling	1e-10	-0.408	Role of Macrophages, Fibroblasts and Endothelial Cells in Rheumatoid Arthritis	3.01995e-08	NAN	TNFR1 Signaling	3.80189e-10	-0.756	IL-10 Signaling	5.01187e-11	NAN
Toll-like Receptor Signaling	3.46737e-10	2.2	Colorectal Cancer Metastasis Signaling	3.80189e-08	-1.501	Toll-like Receptor Signaling	1.28825e-09	1.633	Hepatic Fibrosis / Hepatic Stellate Cell Activation	7.94328e-11	NAN
Role of Macrophages, Fibroblasts and Endothelial Cells in Rheumatoid Arthritis	1.02329e-09	NAN	Role of CHK Proteins in Cell Cycle Checkpoint Control	4.16869e-08	-0.894	TREM1 Signaling	3.54813e-09	3.333	Hereditary Breast Cancer Signaling	2.04174e-10	NAN
IL-10 Signaling	1.02329e-09	NAN	IL-10 Signaling	4.57088e-08	NAN	Induction of Apoptosis by HIV1	7.58578e-09	0	Dendritic Cell Maturation	6.45654e-10	3.571
Type I Diabetes Mellitus Signaling	1.02329e-09	1.947	GADD45 Signaling	5.24807e-08	NAN	CD27 Signaling in Lymphocytes	1.31826e-08	1.46	Colorectal Cancer Metastasis Signaling	6.60693e-10	0.674
HMGB1 Signaling	5.12861e-09	2.429	Sumoylation Pathway	1.14815e-07	0.898	Molecular Mechanisms of Cancer	2.45471e-08	NAN	GADD45 Signaling	7.24436e-10	NAN
Induction of Apoptosis by HIV1	8.70964e-09	0.365	ATM Signaling	1.41254e-07	-1.567	Role of Pattern Recognition Receptors in Recognition of Bacteria and Viruses	6.16595e-08	2.611	Cell Cycle: G2/M DNA Damage Checkpoint Regulation	1.31826e-09	0.894
NF-κB Signaling	1.86209e-08	0.5	EIF2 Signaling	1.41254e-07	-5.461	Altered T Cell and B Cell Signaling in Rheumatoid Arthritis	1e-07	NAN	Acute Phase Response Signaling	1.47911e-09	2.777
Apoptosis Signaling	2.18776e-08	0.16	TREM1 Signaling	1.62181e-07	1.521	iNOS Signaling	1.12202e-07	1.964	Role of Pattern Recognition Receptors in Recognition of Bacteria and Viruses	1.62181e-09	3.024
IL-8 Signaling	6.30957e-08	0.516	DNA Double-Strand Break Repair by Homologous Recombination	2.39883e-07	NAN	IL-17A Signaling in Fibroblasts	2.88403e-07	NAN	IL-6 Signaling	1.8197e-09	2.655
Cell Cycle Control of Chromosomal Replication	7.07946e-08	NAN	Cell Cycle: G1/S Checkpoint Regulation	2.81838e-07	-0.192	NF-κB Signaling	1.12202e-06	0.775	Cardiac Hypertrophy Signaling (Enhanced)	2.81838e-09	-0.204
IL-6 Signaling	8.12831e-08	2.263	Molecular Mechanisms of Cancer	3.71535e-07	NAN	IL-8 Signaling	1.25893e-06	0.397	Agranulocyte Adhesion and Diapedesis	7.07946e-09	NAN
Altered T Cell and B Cell Signaling in Rheumatoid Arthritis	1.1749e-07	NAN	Cardiac Hypertrophy Signaling (Enhanced)	4.89779e-07	-3.746	Small Cell Lung Cancer Signaling	1.25893e-06	1.46	Neuroinflammation Signaling Pathway	1e-08	2.869
IL-1 Signaling	1.65959e-07	1.8	tRNA Charging	5.49541e-07	-4.69	Role of PKR in Interferon Induction and Antiviral Response	1.69824e-06	NAN	TREM1 Signaling	1.25893e-08	3.024
TREM1 Signaling	2.45471e-07	3.307	Mitotic Roles of Polo-Like Kinase	2.45471e-06	-2.982	HMGB1 Signaling	2.0893e-06	3.395	G-Protein Coupled Receptor Signaling	1.38038e-08	NAN
Acute Phase Response Signaling	3.16228e-07	2.023	T Helper Cell Differentiation	3.01995e-06	NAN	Role of Macrophages, Fibroblasts and Endothelial Cells in Rheumatoid Arthritis	3.23594e-06	NAN	Cell Cycle: G1/S Checkpoint Regulation	1.62181e-08	0.853
Role of PKR in Interferon Induction and Antiviral Response	3.63078e-07	NAN	Altered T Cell and B Cell Signaling in Rheumatoid Arthritis	3.46737e-06	NAN	Role of BRCA1 in DNA Damage Response	4.0738e-06	-1.4	Role of Osteoblasts, Osteoclasts and Chondrocytes in Rheumatoid Arthritis	1.8197e-08	NAN
Small Cell Lung Cancer Signaling	4.57088e-07	0.816	Aryl Hydrocarbon Receptor Signaling	8.31764e-06	-1.667	Cell Cycle Control of Chromosomal Replication	4.46684e-06	NAN	Altered T Cell and B Cell Signaling in Rheumatoid Arthritis	1.99526e-08	NAN
Role of Pattern Recognition Receptors in Recognition of Bacteria and Viruses	4.67735e-07	3.182	Toll-like Receptor Signaling	8.51138e-06	0.655	Activation of IRF by Cytosolic Pattern Recognition Receptors	4.89779e-06	0.577	STAT3 Pathway	2.5704e-08	-0.577
PKCθ Signaling in T Lymphocytes	5.88844e-07	0.687				Inflammasome pathway	5.01187e-06	0.277	Estrogen-mediated S-phase Entry	2.81838e-08	-3.207
CD40 Signaling	6.30957e-07	0.354				Communication between Innate and Adaptive Immune Cells	6.16595e-06	NAN	Communication between Innate and Adaptive Immune Cells	2.88403e-08	NAN
PPAR Signaling	1.07152e-06	-3.363				Th1 and Th2 Activation Pathway	6.76083e-06	NAN	Type I Diabetes Mellitus Signaling	3.31131e-08	3.411
Cardiac Hypertrophy Signaling (Enhanced)	1.07152e-06	1				IL-6 Signaling	7.4131e-06	3.13	LXR/RXR Activation	3.38844e-08	-3.053
Colorectal Cancer Metastasis Signaling	1.09648e-06	2.077				Hepatic Cholestasis	8.31764e-06	NAN	NF-κB Signaling	3.80189e-08	2.188
IL-17A Signaling in Fibroblasts	1.8197e-06	NAN							Role of CHK Proteins in Cell Cycle Checkpoint Control	4.57088e-08	0.243
Dendritic Cell Maturation	2.04174e-06	4.009							Atherosclerosis Signaling	5.37032e-08	NAN
Tec Kinase Signaling	2.0893e-06	1.372							Th1 and Th2 Activation Pathway	6.0256e-08	NAN
Hepatic Cholestasis	4.57088e-06	NAN							Cyclins and Cell Cycle Regulation	8.70964e-08	-1.877
RANK Signaling in Osteoclasts	8.12831e-06	0.343							Mismatch Repair in Eukaryotes	1.62181e-07	NAN
STAT3 Pathway	8.51138e-06	0.343							NF-κB Activation by Viruses	1.8197e-07	0.73
4-1BB Signaling in T Lymphocytes	9.33254e-06	1.941							Pancreatic Adenocarcinoma Signaling	2.18776e-07	1.4
									Phagosome Formation	2.34423e-07	NAN
									Mitotic Roles of Polo-Like Kinase	2.45471e-07	-2
									Toll-like Receptor Signaling	3.16228e-07	3.3
									Death Receptor Signaling	3.80189e-07	1.512
									Aryl Hydrocarbon Receptor Signaling	4.2658e-07	-1.671
									ATM Signaling	4.89779e-07	-0.853
									T Helper Cell Differentiation	5.12861e-07	NAN
									T Cell Exhaustion Signaling Pathway	6.76083e-07	2.466
									PPAR Signaling	7.94328e-07	-3.651
									IL-8 Signaling	9.33254e-07	0.603
									Graft-versus-Host Disease Signaling	9.54993e-07	NAN
									Th1 Pathway	1.07152e-06	2.058
									Hepatic Cholestasis	1.62181e-06	NAN
									Small Cell Lung Cancer Signaling	1.69824e-06	0
									p53 Signaling	1.86209e-06	0.2
									Th2 Pathway	2.23872e-06	2.121
									TNFR2 Signaling	2.51189e-06	1.155
									HMGB1 Signaling	2.51189e-06	1.826
									Virus Entry via Endocytic Pathways	3.16228e-06	NAN
									DNA Double-Strand Break Repair by Homologous Recombination	5.37032e-06	NAN
									HGF Signaling	5.7544e-06	-0.928
									Interferon Signaling	6.30957e-06	3.207
									Osteoarthritis Pathway	7.4131e-06	1.043
									Reelin Signaling in Neurons	8.51138e-06	NAN
									JAK/Stat Signaling	8.51138e-06	0.784
