# Supplementary material for: Implication of the IL-10-Expression Signature in the Pathogenicity of Leptospira-Infected Macrophages
Source: Microbiol Spectr. 2022 May 31;10(3):e02595-21. doi: 10.1128/spectrum.02595-21 (PMC9241676; doi:10.1128/spectrum.02595-21)
Supplement: SUPPLEMENTAL FILE 3 — Table S4. Download spectrum.02595-21-s003.xls, XLS file, 0.3 MB [file spectrum.02595-21-s003.xls]

## Sheet: 工作表1
Table S4: At 24 hours after infection, pathogenic leptospira-infected macrophages had lower expression levels of gene transcripts than nonpathogenic leptospira-infected macrophages.
Name	GeneID	Gene description	Fold change in expression by infection with pathogenic Leptospira spp.	Fold change in expression by infection with nonpathogenic Leptospira spp.	Fold change ratio (pathogenic leptospirainfected macrophages/nonpathogenic leptospira-infected macrophages)
Olfr1201	258897	olfactory receptor 1201	58251.4	479883	0.121387
Gm32611	102635216	-	1.41824	9.09919	0.155865
Vmn2r20	667180	vomeronasal 2, receptor 20	24441.5	142069	0.17204
Gm36742	102640746	-	49239.9	207774	0.236988
Il33	77125	interleukin 33	4.89614	20.6018	0.237656
Inhba	16323	inhibin beta-A	13.0416	47.7689	0.273014
H2-M2	14990	histocompatibility 2, M region locus 2	11.1527	38.9369	0.286429
Il1a	16175	interleukin 1 alpha	44.0147	153.138	0.287418
Spink10	328971	serine peptidase inhibitor, Kazal type 10	2.12468	7.33328	0.289731
Gm1866	331507	predicted gene 7134	6.53363	21.8974	0.298374
Orm1	18405	orosomucoid 1	99415	329331	0.30187
Serpinb2	18788	serine (or cysteine) peptidase inhibitor, clade B,	54.3186	177.171	0.306588
Cd200	17470	CD200 antigen	3.34432	10.5941	0.315677
Olfr782	257985	olfactory receptor 782	3.32278	10.5148	0.316011
Ch25h	12642	cholesterol 25-hydroxylase	14.4168	45.3325	0.318024
Gmcl1l	71847	predicted gene 14527	16.6271	52.0577	0.319397
Met	17295	met proto-oncogene	18.7854	54.1067	0.347192
Gbp10	626578	guanylate-binding protein 10	21933.5	63044	0.347908
Dcn	13179	decorin	50.8801	140.324	0.362589
Gm5483	433016	predicted gene 5483	48.0552	130.11	0.369342
Il1rl2	107527	interleukin 1 receptor-like 2	5.4489	14.6316	0.372406
Hilpda	69573	hypoxia inducible lipid droplet associated	5.44325	14.483	0.375838
Ptgs2os2	102639566	prostaglandin-endoperoxide synthase 2, opposite	2.23847	5.92541	0.377774
Ly6c2	100041546	lymphocyte antigen 6 complex, locus C2	233450	612368	0.381226
Rufy4	435626	RUN and FYVE domain containing 4	12.59	32.9645	0.381925
Clmp	71566	CXADR-like membrane protein	23.9184	62.5082	0.382644
Gm36084	102639875	-	3.80868	9.88798	0.385183
Acpp	56318	acid phosphatase, prostate	15.1913	38.7251	0.392287
Rnu12	104307	RNA U12, small nuclear	583377	1.46708e+06	0.397646
Styk1	243659	serine/threonine/tyrosine kinase 1	7.41404	18.5577	0.399512
Cxcl3	330122	chemokine (C-X-C motif) ligand 3	63.9035	159.274	0.401216
Wfdc21	66107	WAP four-disulfide core domain 21	28.6003	70.4428	0.406008
Ltb4r1	16995	leukotriene B4 receptor 1	11.1277	27.3711	0.406549
Gm5511	433221	predicted gene 5511	11.8849	29.1021	0.408386
Slc16a9	66859	solute carrier family 16 (monocarboxylic acid	3.6437	8.90494	0.409177
Slc1a2	20511	solute carrier family 1 (glial high affinity	4.73034	11.3983	0.415004
Mfap3l	71306	microfibrillar-associated protein 3-like	1.46905	3.49594	0.420218
Il1f6	54448	interleukin 1 family, member 6	54.3911	128.674	0.422703
Il12a	16159	interleukin 12a	441.373	1031.58	0.42786
Tcrb	21577	T cell receptor beta chain	1.78581	4.13371	0.432012
Socs1	12703	suppressor of cytokine signaling 1	29.5923	68.4872	0.432084
Olfr619	259080	olfactory receptor 619	9.38234	21.613	0.434107
Gm6604	625591	predicted gene 14914	173465	392395	0.442068
Il19	329244	interleukin 19	23.0578	51.0263	0.451882
Igf2bp1	140486	insulin-like growth factor 2 mRNA binding protein	13.207	28.5863	0.462003
AA467197	433470	expressed sequence AA467197	21.2249	45.5878	0.465584
Gm36669	102640655	-	2.24145	4.80262	0.466713
Cxcl1	14825	chemokine (C-X-C motif) ligand 1	36.2186	76.961	0.470609
Olr1	108078	oxidized low density lipoprotein (lectin-like)	3.06854	6.50499	0.47172
A230098N10Rik	97209	-	2.24186	4.72166	0.474804
Gm16096	102639005	-	58.9558	122.842	0.479933
Gm7531	665183	predicted gene 7531	207833	428346	0.485199
Gm5091	328747	predicted gene 5091	4.11169	8.40095	0.489432
Ly75	17076	lymphocyte antigen 75	8.12868	16.585	0.490123
Il6	16193	interleukin 6	48.3294	98.567	0.490321
Gm35657	102639317	-	2.0014	4.03694	0.495771
AW112010	107350	expressed sequence AW112010	19.7875	39.5016	0.50093
Dgkb	217480	diacylglycerol kinase, beta	3.32528	6.60591	0.503379
Thbs1	21825	thrombospondin 1	26.2866	51.6027	0.509403
Gad1os	68986	glutamate decarboxylase 1, opposite strand	2.06599	4.03548	0.511957
Ptgs2	19225	prostaglandin-endoperoxide synthase 2	53.2443	103.62	0.513841
Tnfrsf9	21942	tumor necrosis factor receptor superfamily, member	60.8876	118.482	0.513896
Ppef2	19023	protein phosphatase, EF hand calcium-binding domain	7.61045	14.7915	0.514515
Itgb8	320910	integrin beta 8	38.0635	73.6027	0.517148
Bcar1	12927	breast cancer anti-estrogen resistance 1	5.07611	9.7919	0.518398
Ptgs2os	320019	prostaglandin-endoperoxide synthase 2, opposite	2.21917	4.23912	0.523498
LOC102638276	102638276	-	2.48969	4.74234	0.524992
Olfr332	257932	olfactory receptor 332	4.66805	8.88517	0.525376
Gm13986	329496	predicted gene 13986	1.85228	3.50215	0.528899
Csf3	12985	colony stimulating factor 3 (granulocyte)	39.7754	74.9776	0.530497
Gipr	381853	gastric inhibitory polypeptide receptor	6.3551	11.892	0.534403
Gm2777	100040448	predicted gene 4836	3.78046	7.07267	0.534517
Ccl2	20296	chemokine (C-C motif) ligand 2	54.9159	102.547	0.535516
Epha4	13838	Eph receptor A4	2.64664	4.9258	0.537302
Olfr247	258266	olfactory receptor 247	3.85084	7.12478	0.540485
Rmrp	19782	RNA component of mitochondrial RNAase P	2.18516	4.04191	0.540625
Il23r	209590	interleukin 23 receptor	37.5335	68.1721	0.55057
Procr	19124	protein C receptor, endothelial	22.8172	41.4406	0.5506
Slamf1	27218	signaling lymphocytic activation molecule family	26.8461	48.4268	0.554366
Tarm1	245126	T cell-interacting, activating receptor on myeloid	77.1704	138.117	0.558733
Rpph1	85029	ribonuclease P RNA component H1	1.78548	3.16865	0.563482
Gm14055	102635536	-	1.56507	2.74323	0.570522
Gm5486	433024	-	1.62852	2.83346	0.574746
Pde5a	242202	phosphodiesterase 5A, cGMP-specific	14.4266	25.0588	0.57571
Lox	16948	lysyl oxidase	56.6202	98.1406	0.57693
LOC105242799	105242799	-	2.03563	3.51323	0.579419
2010005H15Rik	76770	RIKEN cDNA 2010005H15 gene	103.725	178.862	0.579916
Tgm1	21816	transglutaminase 1, K polypeptide	9.09559	15.6199	0.582307
Spint1	20732	serine protease inhibitor, Kunitz type 1	6.91556	11.8739	0.582417
Olfr355	258618	olfactory receptor 355	4.02939	6.89672	0.584247
LOC105246838	105246838	-	3.14814	5.3213	0.59161
Gm26535	102633435	-	1.43659	2.41055	0.59596
LOC105244300	105244300	-	1.82085	3.05478	0.596065
Scimp	327957	SLP adaptor and CSK interacting membrane protein	37.527	62.9038	0.596579
Gm14023	100503468	predicted gene 14023	22.007	36.8159	0.597759
LOC105247092	105247092	-	4.49201	7.4841	0.600207
Mmp8	17394	matrix metallopeptidase 8	24.6297	41.0233	0.600382
Jag1	16449	jagged 1	2.15113	3.58061	0.600773
Rn7s1	103948	7S RNA 1	2.41885	4.01043	0.603141
Il1b	16176	interleukin 1 beta	63.5221	104.691	0.606759
Itga1	109700	integrin alpha 1	9.85891	16.1878	0.609035
Pde10a	23984	phosphodiesterase 10A	5.8016	9.50649	0.610278
Gm35580	102639221	-	3.09156	5.05236	0.611905
Cxcl5	20311	chemokine (C-X-C motif) ligand 5	49.1409	79.9134	0.614926
Mmp13	17386	matrix metallopeptidase 13	36.8525	59.7486	0.616793
Kcna3	16491	potassium voltage-gated channel, shaker-related	3.03606	4.91922	0.617184
Abcc5	27416	ATP-binding cassette, sub-family C (CFTR/MRP),	1.51536	2.44402	0.620031
Cxcl2	20310	chemokine (C-X-C motif) ligand 2	29.6835	47.5942	0.623679
F10	14058	coagulation factor X	9.13131	14.6317	0.624077
Sema3c	20348	sema domain, immunoglobulin domain (Ig), short	11.5301	18.4663	0.624383
Gm15674	102640368	-	2.68761	4.3006	0.624939
Igfbp7	29817	insulin-like growth factor binding protein 7	215.923	343.057	0.629407
Hp	15439	haptoglobin	48.6819	77.0066	0.632179
Tm4sf1	17112	transmembrane 4 superfamily member 1	36.4509	57.274	0.63643
Slc7a2	11988	solute carrier family 7 (cationic amino acid	35.0457	55.0595	0.636505
Gm31527	102633785	-	3.63845	5.70414	0.63786
Upp1	22271	uridine phosphorylase 1	52.817	82.1022	0.643307
Ppap2a	19012	phosphatidic acid phosphatase type 2A	12.3345	19.1137	0.645321
Ppap2b	67916	phosphatidic acid phosphatase type 2B	7.84616	12.0971	0.648597
Vmn2r-ps115	665292	vomeronasal 2, receptor, pseudogene 115	2.0067	3.08194	0.651115
Adora2b	11541	adenosine A2b receptor	5.43982	8.35137	0.651369
Gm36546	102640502	-	43.7889	67.1232	0.652367
Rcl1	59028	RNA terminal phosphate cyclase-like 1	7.02963	10.7192	0.655801
Zfp558	72230	zinc finger protein 558	3.40148	5.183	0.656277
Wfdc18	14038	WAP four-disulfide core domain 18	33.1189	50.303	0.658389
LOC105243233	105243233	-	1.60519	2.43705	0.658661
Tjp1	21872	tight junction protein 1	3.97585	6.03142	0.65919
Fbxl5	242960	F-box and leucine-rich repeat protein 5	3.08617	4.66301	0.66184
Gm336	240539	predicted pseudogene 336	10.4783	15.7302	0.666126
U90926	57425	cDNA sequence U90926	49.0589	73.5241	0.667249
LOC105243054	105243054	-	6.88663	10.2865	0.669483
Mxd1	17119	MAX dimerization protein 1	4.52555	6.73125	0.67232
Ccl7	20306	chemokine (C-C motif) ligand 7	87.572	130.24	0.672389
Vcam1	22329	vascular cell adhesion molecule 1	5.17073	7.68032	0.673244
H2-T10	15024	histocompatibility 2, T region locus 10	5.50689	8.17839	0.673347
Fcrlb	435653	Fc receptor-like B	7.79265	11.5186	0.676529
Gm5430	432543	predicted gene 5430	3.27052	4.82995	0.677134
Gm4850	226957	predicted pseudogene 4850	8.23405	12.1238	0.679162
Colgalt2	269132	collagen beta(1-O)galactosyltransferase 2	6.7758	9.95119	0.680904
Chpf	74241	chondroitin polymerizing factor	3.03913	4.4624	0.681054
Hamp	84506	hepcidin antimicrobial peptide	272861	400262	0.681706
Alox12	11684	arachidonate 12-lipoxygenase	30.7338	44.7898	0.686178
Cish	12700	cytokine inducible SH2-containing protein	3.31423	4.82495	0.686895
LOC105246521	105246521	-	6.28177	9.05589	0.693667
Nos2	18126	nitric oxide synthase 2, inducible	174.668	251.37	0.694866
Gbp4	17472	guanylate binding protein 4	10.7663	15.4126	0.698538
Epb4.1l4b	54357	erythrocyte protein band 4.1-like 4b	5.49692	7.85739	0.699586
Slamf6	30925	SLAM family member 6	15.9538	22.7569	0.701052
Alas1	11655	aminolevulinic acid synthase 1	2.31068	3.28871	0.702611
Gm9895	100503337	predicted gene 9895	8.60035	12.2227	0.703636
4921511I17Rik	70858	RIKEN cDNA 4921511I17 gene	1.75419	2.48723	0.705278
LOC105244234	105244234	-	1.52332	2.15496	0.706889
Tle3	21887	transducin-like enhancer of split 3, homolog of	2.27464	3.20854	0.708932
Plaur	18793	plasminogen activator, urokinase receptor	1.48753	2.09235	0.710938
Runx3	12399	runt related transcription factor 3	2.59703	3.65294	0.71094
Malt1	240354	mucosa associated lymphoid tissue lymphoma	2.63697	3.69404	0.713846
Kcnh4	380728	potassium voltage-gated channel, subfamily H	9.97872	13.9411	0.715777
Zfp658	210104	zinc finger protein 658	2.42197	3.36071	0.720673
Rasgrp1	19419	RAS guanyl releasing protein 1	32.3047	44.8044	0.721016
Gm10327	100041399	predicted pseudogene 10327	4.43899	6.15327	0.721402
Gm32788	102635455	-	1.76258	2.44245	0.721645
Vcan	13003	versican	15.2126	21.0613	0.722302
Wfdc17	100034251	WAP four-disulfide core domain 17	17.2278	23.6632	0.72804
Robo2	268902	roundabout homolog 2 (Drosophila)	3.31973	4.54824	0.729893
Gm36430	102640341	-	5.66295	7.75092	0.730616
LOC105243686	105243686	predicted gene 14639	5.8117	7.92634	0.733214
Acsl1	14081	acyl-CoA synthetase long-chain family member 1	5.79465	7.90228	0.733288
Il1f9	215257	interleukin 1 family, member 9	116.028	157.725	0.735634
Sgms2	74442	sphingomyelin synthase 2	2.80926	3.81118	0.737111
6530402F18Rik	76220	RIKEN cDNA 6530402F18 gene	18.101	24.437	0.740719
Gys1	14936	glycogen synthase 1, muscle	3.21438	4.33915	0.740786
Pdpn	14726	podoplanin	75.8055	102.087	0.742561
Mxra7	67622	matrix-remodelling associated 7	2.66022	3.56515	0.746174
LOC102631992	102631992	-	1.96002	2.61983	0.748148
Cmklr1	14747	chemokine-like receptor 1	5.25197	6.99542	0.750772
Stfa3	20863	stefin A3	94.6335	125.322	0.755124
C330004P14Rik	77538	-	2.06648	2.72628	0.757986
Fras1	231470	Fraser syndrome 1 homolog (human)	1.9978	2.63548	0.758039
Gm16340	100504287	-	1.49454	1.96829	0.75931
Slc9a3r1	26941	solute carrier family 9 (sodium/hydrogen	1.33026	1.75125	0.759605
Pla2g4a	18783	phospholipase A2, group IVA (cytosolic,	1.57495	2.06908	0.761183
Gje1	76743	gap junction protein, epsilon 1	4.59614	6.03554	0.761512
Gem	14579	GTP binding protein (gene overexpressed in skeletal	14.8839	19.5055	0.763059
Gm36750	102640758	-	1.82209	2.38356	0.764441
Cdc42ep2	104252	CDC42 effector protein (Rho GTPase binding) 2	5.47085	7.14178	0.766034
Mmp27	234911	matrix metallopeptidase 27	7.12777	9.30214	0.766251
1110065P20Rik	68920	RIKEN cDNA 1110065P20 gene	2.56735	3.34744	0.766959
Gm32184	102634650	-	1.87796	2.44133	0.769239
Palld	72333	palladin, cytoskeletal associated protein	1.62014	2.10441	0.76988
Gm8349	666891	predicted gene 8349	2.99834	3.88981	0.770821
Mcemp1	69189	mast cell expressed membrane protein 1	44.0297	57.0238	0.772129
Abtb2	99382	ankyrin repeat and BTB (POZ) domain containing 2	20.5498	26.6131	0.772169
LOC105246760	105246760	-	2.508	3.2473	0.772334
Synpo	104027	synaptopodin	2.46358	3.18442	0.773634
Parp10	671535	poly (ADP-ribose) polymerase family, member 10	6.05962	7.82874	0.774022
F11r	16456	F11 receptor	1.73324	2.23878	0.774189
Gm10566	100039959	predicted gene 10566	3.60744	4.6496	0.77586
LOC105245052	105245052	-	3.90557	5.0265	0.776996
Serpine2	20720	serine (or cysteine) peptidase inhibitor, clade E,	5.01228	6.44928	0.777184
Hrh2	15466	histamine receptor H2	3.00434	3.85765	0.778801
Map4k4	26921	mitogen-activated protein kinase kinase kinase	2.60315	3.34151	0.779034
Rn7sk	19817	RNA, 7SK, nuclear	1.68535	2.16322	0.779091
Rasgrf1	19417	RAS protein-specific guanine nucleotide-releasing	5.20893	6.65427	0.782795
Arf5	11844	ADP-ribosylation factor 5	1.59298	2.02673	0.785986
Cacna1d	12289	calcium channel, voltage-dependent, L type, alpha	7.45669	9.47792	0.786744
Tnfrsf23	79201	tumor necrosis factor receptor superfamily, member	1.47891	1.8794	0.786905
LOC102634900	102634900	-	4.69664	5.95496	0.788694
Hrc	15464	histidine rich calcium binding protein	5.35644	6.78113	0.789904
Mt1	17748	metallothionein 1	2.07899	2.62324	0.792527
Slc12a5	57138	solute carrier family 12, member 5	3.4374	4.32161	0.795398
LOC105244982	105244982	-	4.33219	5.43306	0.797377
Gm13817	102634017	-	1.73345	2.17391	0.79739
LOC105246556	105246556	-	8.05032	10.0834	0.798376
Gm30732	102632737	-	1.96796	2.46356	0.798828
Cebpb	12608	CCAAT/enhancer binding protein (C/EBP), beta	5.92853	7.42023	0.798969
Anp32a	11737	acidic (leucine-rich) nuclear phosphoprotein 32	2.42146	3.02389	0.800777
Cd86	12524	CD86 antigen	4.66643	5.82519	0.801079
Gm35338	102638881	-	6.57228	8.18296	0.803167
Arg2	11847	arginase type II	7.65659	9.52656	0.803709
Eva1b	230752	eva-1 homolog B (C. elegans)	3.795	4.72172	0.803734
Ptges	64292	prostaglandin E synthase	93.3756	116.102	0.804252
Gcnt2	14538	glucosaminyl (N-acetyl) transferase 2, I-branching	10.1213	12.5817	0.804444
F830016B08Rik	240328	RIKEN cDNA F830016B08 gene	2.33741	2.89864	0.806381
Il27	246779	interleukin 27	10.307	12.7806	0.806456
4930512H18Rik	75111	-	5.99401	7.42833	0.806912
Ass1	11898	argininosuccinate synthetase 1	16.9011	20.8994	0.808689
LOC105242715	105242715	-	2.66427	3.26035	0.817175
LOC105242598	105242598	-	2.29131	2.80083	0.818084
Slx4ip	74243	SLX4 interacting protein	2.00693	2.44568	0.820604
LOC105242904	105242904	-	8.66305	10.5507	0.821089
Gm34589	102637893	-	2.71353	3.30108	0.822015
LOC105246555	105246555	-	3.68002	4.46557	0.824089
4930552N02Rik	75367	RIKEN cDNA 4930552N02 gene	1.97481	2.39439	0.824765
Gm36913	102640980	-	1.41198	1.71043	0.825514
Gpc5	103978	glypican 5	2.15096	2.59602	0.828562
Cacnb1	12295	calcium channel, voltage-dependent, beta 1 subunit	1.97234	2.37946	0.828905
Gm31223	102633388	-	4.07809	4.91871	0.829096
Ccl3	20302	chemokine (C-C motif) ligand 3	11.0944	13.3418	0.831551
Cdc42bpg	240505	CDC42 binding protein kinase gamma (DMPK-like)	1.97863	2.37932	0.831594
Gm36172	102639991	-	5.28462	6.35235	0.831916
9330175E14Rik	320377	RIKEN cDNA 9330175E14 gene	2.6198	3.14678	0.832534
Gm34276	102637478	-	1.71116	2.05385	0.833146
Smpdl3b	100340	sphingomyelin phosphodiesterase, acid-like 3B	2.20369	2.63976	0.834809
Qsox1	104009	quiescin Q6 sulfhydryl oxidase 1	3.51476	4.20276	0.836299
LOC105243289	105243289	-	5.89037	7.01869	0.839241
LOC105242635	105242635	-	2.38868	2.84457	0.839734
Slc16a1	20501	solute carrier family 16 (monocarboxylic acid	1.61996	1.92375	0.842084
Rps6ka4	56613	ribosomal protein S6 kinase, polypeptide 4	1.66836	1.97957	0.842788
Vnn3	26464	vanin 3	31.1885	36.9021	0.845168
LOC105244006	105244006	-	4.79274	5.66777	0.845613
Dusp6	67603	dual specificity phosphatase 6	2.13905	2.52695	0.846493
Emb	13723	embigin	1.64277	1.93999	0.846793
Ier3	15937	immediate early response 3	26.6457	31.4055	0.848442
Tomm6	66119	translocase of outer mitochondrial membrane 6	1.57071	1.84772	0.85008
Chdh	218865	choline dehydrogenase	15.5507	18.2551	0.851857
Gm13194	381346	-	1.79542	2.10666	0.852258
Rorb	225998	RAR-related orphan receptor beta	1.61699	1.89723	0.852288
H2-T22	15039	histocompatibility 2, T region locus 22	13.607	15.9311	0.854114
Erbb3	13867	v-erb-b2 erythroblastic leukemia viral oncogene	2.97599	3.47634	0.856069
Mrpl52	68836	mitochondrial ribosomal protein L52	3.55586	4.15325	0.856163
S100a8	20201	S100 calcium binding protein A8 (calgranulin A)	133.836	156.308	0.856229
Gm11185	667985	predicted gene 11185	6.21318	7.25471	0.856434
Hdc	15186	histidine decarboxylase	21.1916	24.6618	0.859288
Cdk2ap2	52004	CDK2-associated protein 2	2.38463	2.76692	0.861833
LOC105245495	105245495	-	11.6819	13.5475	0.862294
Rffl	67338	ring finger and FYVE like domain containing	2.47954	2.87199	0.863351
2900011O08Rik	67254	RIKEN cDNA 2900011O08 gene	9.19088	10.6292	0.864681
Acvrl1	11482	activin A receptor, type II-like 1	1.8101	2.093	0.864837
Gm31902	102634279	-	6.67183	7.70798	0.865574
Flnb	286940	filamin, beta	2.13948	2.46469	0.868052
Pcdhga5	93713	protocadherin gamma subfamily A, 5	3.10248	3.55286	0.873235
Egln3	112407	egl-9 family hypoxia-inducible factor 3	4.46084	5.1029	0.874178
LOC105244224	105244224	-	3.75424	4.29315	0.874471
Plekhg1	213783	pleckstrin homology domain containing, family G	6.26097	7.15109	0.875527
Mmp9	17395	matrix metallopeptidase 9	78.432	89.5014	0.876321
Lrrc8d	231549	leucine rich repeat containing 8D	3.08669	3.51876	0.87721
Uqcc2	67267	ubiquinol-cytochrome c reductase complex assembly	2.4867	2.82497	0.880259
Plekhn1	231002	pleckstrin homology domain containing, family N	2.64523	3.00206	0.881139
LOC102638184	102638184	-	17.4245	19.7358	0.882886
Slpi	20568	secretory leukocyte peptidase inhibitor	66.8366	75.6413	0.8836
Dst	13518	dystonin	12.1537	13.7353	0.884851
Hoxc13	15422	homeobox C13	46249.7	52207.4	0.885883
Trim30b	244183	tripartite motif-containing 30B	8.77627	9.89052	0.887342
Tmem170b	621976	transmembrane protein 170B	1.60606	1.80791	0.888349
Mmp14	17387	matrix metallopeptidase 14 (membrane-inserted)	86.0395	96.8294	0.888568
Fosl1	14283	fos-like antigen 1	2.48171	2.78993	0.889523
Zc3h12a	230738	zinc finger CCCH type containing 12A	9.94018	11.1491	0.891571
Car2	12349	carbonic anhydrase 2	118907	133201	0.892688
Ube2o	217342	ubiquitin-conjugating enzyme E2O	1.65175	1.85022	0.892732
Cd33	12489	CD33 antigen	9.00315	10.0783	0.893323
Gm30474	102632387	-	23.8731	26.7114	0.893742
Antxr1	69538	anthrax toxin receptor 1	32.1126	35.9279	0.893807
Adgb	215772	androglobin	4.12927	4.61372	0.894998
Pgm2	72157	phosphoglucomutase 2	2.21572	2.47451	0.895419
Hcar2	80885	hydroxycarboxylic acid receptor 2	12.8859	14.3907	0.895434
Trim56	384309	tripartite motif-containing 56	2.10195	2.34429	0.896628
Foxp4	74123	forkhead box P4	4.70353	5.24136	0.897387
Socs3	12702	suppressor of cytokine signaling 3	154.07	171.424	0.898763
Flrt2	399558	fibronectin leucine rich transmembrane protein 2	1.47905	1.64547	0.898861
Sell	20343	selectin, lymphocyte	13.1087	14.5651	0.900008
Gm4735	103324	predicted gene 4735	2.36952	2.63249	0.900105
Gm11787	666513	-	3.87702	4.30528	0.900525
Gpr31a	625031	G protein-coupled receptor 31, D17Leh66a region	151.585	168.317	0.900594
Esrra	26379	estrogen related receptor, alpha	1.75872	1.95008	0.901871
Slc2a1	20525	solute carrier family 2 (facilitated glucose	2.74156	3.03178	0.904274
Gm31015	102633107	-	48566.9	53680.6	0.90474
Hif3a	53417	hypoxia inducible factor 3, alpha subunit	4.53622	5.00872	0.905665
Il1r1	16177	interleukin 1 receptor, type I	38.7322	42.7604	0.905797
Atn1	13498	atrophin 1	1.75519	1.93615	0.906537
Ero1l	50527	ERO1-like (S. cerevisiae)	2.29108	2.52711	0.906598
LOC102639982	102639982	-	3.4439	3.79767	0.906845
Slc27a4	26569	solute carrier family 27 (fatty acid transporter),	1.95071	2.15057	0.907067
Il3ra	16188	interleukin 3 receptor, alpha chain	1.68271	1.85508	0.90708
Gm36396	102640289	-	2.50566	2.75934	0.908064
Dnajb2	56812	DnaJ (Hsp40) homolog, subfamily B, member 2	2.46347	2.71036	0.908909
Scand1	19018	SCAN domain-containing 1	2.17402	2.38983	0.909693
Adamtsl5	66548	ADAMTS-like 5	2.43521	2.67669	0.909783
Clec4e	56619	C-type lectin domain family 4, member e	18.1524	19.9429	0.910216
Gm21451	100862072	-	3.19191	3.5058	0.910465
Perm1	74183	PPARGC1 and ESRR induced regulator, muscle 1	2.79881	3.07333	0.910676
Olfr56	18356	olfactory receptor 56	6.1508	6.74842	0.911443
Wnk2	75607	WNK lysine deficient protein kinase 2	14.4308	15.801	0.913285
Cd164	53599	CD164 antigen	2.70509	2.95957	0.914015
Dhx40	67487	DEAH (Asp-Glu-Ala-His) box polypeptide 40	1.51284	1.65203	0.915745
Esd	13885	esterase D/formylglutathione hydrolase	1.53435	1.67203	0.917657
Gm31482	102633725	-	1.56286	1.70288	0.917774
Capns2	69543	calpain, small subunit 2	3.91075	4.25741	0.918576
Sdc1	20969	syndecan 1	1.91527	2.08468	0.918737
Ahrr	11624	aryl-hydrocarbon receptor repressor	1.96381	2.1367	0.919083
Ndufa3	66091	NADH dehydrogenase (ubiquinone) 1 alpha subcomplex,	1.46773	1.59281	0.921467
Junb	16477	jun B proto-oncogene	3.03864	3.29652	0.921772
Cd14	12475	CD14 antigen	2.50267	2.71319	0.922408
Gm21540	100862175	-	4.67585	5.06222	0.923676
Slc31a2	20530	solute carrier family 31, member 2	6.13905	6.62378	0.92682
Bend6	320705	BEN domain containing 6	4.47895	4.82983	0.927351
Ssr2	66256	signal sequence receptor, beta	1.45431	1.56573	0.928838
Gm21464	100862085	-	4.079	4.38253	0.930741
Acy1	109652	aminoacylase 1	8.49982	9.13141	0.930833
Adam33	110751	a disintegrin and metallopeptidase domain 33	2.10589	2.25727	0.932935
Csf2rb	12983	colony stimulating factor 2 receptor, beta,	1.89891	2.03541	0.932936
Ap3s1	11777	adaptor-related protein complex 3, sigma 1 subunit	1.54734	1.65696	0.933839
Tbc1d13	70296	TBC1 domain family, member 13	2.09529	2.23984	0.935461
Lpp	210126	LIM domain containing preferred translocation	1.6277	1.73559	0.937838
Map7d1	245877	MAP7 domain containing 1	2.10063	2.23888	0.938247
Rbpms	19663	RNA binding protein gene with multiple splicing	6.66693	7.10094	0.93888
Zfp523	224656	zinc finger protein 523	1.89804	2.02108	0.939123
Aebp1	11568	AE binding protein 1	7.37645	7.82402	0.942796
Sbds	66711	Shwachman-Bodian-Diamond syndrome homolog (human)	1.37031	1.45336	0.942857
Gm36117	102639918	-	8.25054	8.74304	0.943669
Cd302	66205	CD302 antigen	1.92037	2.0339	0.944181
Gm32089	102634530	-	53.649	56.7486	0.94538
Gm6034	547347	predicted gene 6034	8.00667	8.46517	0.945837
Atp2b4	381290	ATPase, Ca++ transporting, plasma membrane 4	1.6795	1.77516	0.946112
Naip2	17948	NLR family, apoptosis inhibitory protein 2	1.6608	1.75266	0.947584
Slc7a11	26570	solute carrier family 7 (cationic amino acid	40.9387	43.1125	0.949577
Gbp2	14469	guanylate binding protein 2	20.477	21.5641	0.949585
Gm30754	102632766	-	2.60827	2.74366	0.950653
Ccdc23	69216	coiled-coil domain containing 23	2.0167	2.11899	0.951726
Pim3	223775	proviral integration site 3	2.64475	2.77759	0.952175
Cd274	60533	CD274 antigen	44.9746	47.1663	0.953531
Flrt3	71436	fibronectin leucine rich transmembrane protein 3	25.1007	26.3028	0.9543
Tmem243	652925	transmembrane protein 243, mitochondrial	1.42084	1.48458	0.957071
Apol9b	71898	apolipoprotein L 9b	20.3033	21.1442	0.960231
Il10	16153	interleukin 10	4.91886	5.11513	0.961628
Spata13	219140	spermatogenesis associated 13	4.34969	4.5194	0.962448
Pstpip2	19201	proline-serine-threonine phosphatase-interacting	3.57025	3.70279	0.964206
Myh9	17886	myosin, heavy polypeptide 9, non-muscle	1.43177	1.48412	0.964726
Gab1	14388	growth factor receptor bound protein 2-associated	4.96779	5.14735	0.965115
Snrnp27	66618	small nuclear ribonucleoprotein 27 (U4/U6.U5)	1.7733	1.8365	0.96559
Arid3a	13496	AT rich interactive domain 3A (BRIGHT-like)	2.69933	2.78981	0.967568
Gbp5	229898	guanylate binding protein 5	53.7779	55.4852	0.969229
Ifnar2	15976	interferon (alpha and beta) receptor 2	1.48247	1.52938	0.969326
Micall1	27008	microtubule associated monooxygenase, calponin and	1.63693	1.68658	0.970564
Phlda1	21664	pleckstrin homology-like domain, family A, member	15.6093	16.0809	0.970671
Ntng2	171171	netrin G2	16.2784	16.7557	0.971513
Zdhhc12	66220	zinc finger, DHHC domain containing 12	1.76573	1.81659	0.971999
Grina	66168	glutamate receptor, ionotropic, N-methyl	4.1454	4.25918	0.973286
Parp12	243771	poly (ADP-ribose) polymerase family, member 12	3.34038	3.42853	0.974289
Gbp6	100702	guanylate binding protein 6	32.1258	32.9704	0.974382
LOC105244112	105244112	-	4.7311	4.85463	0.974554
Gja1	14609	gap junction protein, alpha 1	86.1707	88.3212	0.975651
Fam43a	224093	family with sequence similarity 43, member A	3.51582	3.6035	0.975667
Gm19705	100503460	predicted gene, 19705	5.52275	5.65886	0.975947
Gm30020	102631763	-	1.89305	1.93922	0.97619
LOC105247171	105247171	-	1.78177	1.82352	0.977105
Bst1	12182	bone marrow stromal cell antigen 1	39.4439	40.3538	0.977451
Ahr	11622	aryl-hydrocarbon receptor	5.84853	5.97502	0.97883
Helz2	229003	helicase with zinc finger 2, transcriptional	3.98947	4.07436	0.979164
Prdx5	54683	peroxiredoxin 5	5.64787	5.76621	0.979477
Pfkfb3	170768	6-phosphofructo-2-kinase/fructose-2,6-biphosphatase	37.9922	38.7864	0.979523
Nucb1	18220	nucleobindin 1	1.64257	1.67521	0.980513
Fpr1	14293	formyl peptide receptor 1	72.957	74.3677	0.981031
Chmp4b	75608	charged multivesicular body protein 4B	2.76944	2.82128	0.981625
Ifi203	15950	interferon activated gene 203	1.71288	1.74472	0.981755
Gm8445	667077	predicted gene 8445	13.559	13.8022	0.982381
Cox18	231430	cytochrome c oxidase assembly protein 18	1.80417	1.83379	0.98385
Mlkl	74568	mixed lineage kinase domain-like	5.84359	5.93814	0.984078
Phc2	54383	polyhomeotic-like 2 (Drosophila)	1.9276	1.95738	0.984786
Tpi1	21991	triosephosphate isomerase 1	1.53497	1.55841	0.98496
Txndc11	106200	thioredoxin domain containing 11	1.37415	1.39387	0.985854
Tnip1	57783	TNFAIP3 interacting protein 1	8.12126	8.23372	0.986342
Dhrs1	52585	dehydrogenase/reductase (SDR family) member 1	1.51616	1.53577	0.987233
Fzd1	14362	frizzled homolog 1 (Drosophila)	3.17927	3.22039	0.987233
Tmc3	233424	transmembrane channel-like gene family 3	4.91247	4.96963	0.988498
Wnt6	22420	wingless-type MMTV integration site family, member	5.74817	5.80735	0.98981
Ccdc125	76041	coiled-coil domain containing 125	2.16159	2.1833	0.990059
Fxr2	23879	fragile X mental retardation, autosomal homolog 2	1.73343	1.74832	0.991488
Ak4	11639	adenylate kinase 4	3.67513	3.70196	0.992752
Slc15a3	65221	solute carrier family 15, member 3	8.30724	8.36548	0.993038
Cyth3	19159	cytohesin 3	1.56007	1.57098	0.993059
Samsn1	67742	SAM domain, SH3 domain and nuclear localization	6.15321	6.19397	0.993419
