# Supplementary material for: Implication of the IL-10-Expression Signature in the Pathogenicity of Leptospira-Infected Macrophages
Source: Microbiol Spectr. 2022 May 31;10(3):e02595-21. doi: 10.1128/spectrum.02595-21 (PMC9241676; doi:10.1128/spectrum.02595-21)
Supplement: SUPPLEMENTAL FILE 4 — Table S5. Download spectrum.02595-21-s004.xls, XLS file, 0.8 MB [file spectrum.02595-21-s004.xls]

## Sheet: 工作表1
Table S5: At 24 hours after infection, pathogenic leptospira-infected macrophages had higher expression levels of gene transcripts than nonpathogenic leptospira-infected macrophages.
Name	GeneID	Gene description	Fold change in expression by infection with pathogenic Leptospira spp.	Fold change in expression by infection with nonpathogenic Leptospira spp.	Fold change ratio (pathogenic leptospira-infected macrophages/nonpathogenic leptospira-infected macrophages)
Gm9992	667055	predicted gene 9992	189469	38804.6	4.88264
Ambp	11699	alpha 1 microglobulin/bikunin	277205	64186.6	4.31874
Tmem119	231633	transmembrane protein 119	24.4521	6.04308	4.04629
Ifitm7	74482	interferon induced transmembrane protein 7	143.705	41.9735	3.4237
Gpr35	64095	G protein-coupled receptor 35	73.6977	22.2919	3.30602
Enpp2	18606	ectonucleotide pyrophosphatase/phosphodiesterase 2	71548.9	22028.4	3.24804
Fgl2	14190	fibrinogen-like protein 2	10.8702	3.39157	3.20506
Gpr126	215798	G protein-coupled receptor 126	7.39492	2.33261	3.17024
LOC105246397	105246397	-	16.3688	5.23491	3.12686
Ppbp	57349	pro-platelet basic protein	36.4178	12.1418	2.99938
Ednrb	13618	endothelin receptor type B	11.9559	3.99151	2.99532
Lancl3	236285	synovial sarcoma, X member B, breakpoint 2	12.5476	4.20981	2.98055
Arhgap28	268970	Rho GTPase activating protein 28	8.00254	2.83727	2.8205
Peli1	67245	pellino 1	3.43238	1.22432	2.8035
Slamf9	98365	SLAM family member 9	11.6135	4.18459	2.77531
Gm34770	102638134	-	166744	61164.7	2.72615
Ifitm6	213002	interferon induced transmembrane protein 6	7.80445	2.89439	2.6964
Fscn1	14086	fascin homolog 1, actin bundling protein	77.0469	29.238	2.63516
Cdkn1a	12575	cyclin-dependent kinase inhibitor 1A (P21)	4.89823	1.88758	2.59497
Tagap	72536	T cell activation Rho GTPase activating protein	4.35965	1.73296	2.51573
Ly6a	110454	lymphocyte antigen 6 complex, locus A	3.70879	1.49258	2.48481
Bmp1	12153	bone morphogenetic protein 1	18.7827	7.61618	2.46616
Gm7879	665989	predicted pseudogene 7879	518889	212078	2.44669
Ndrg1	17988	N-myc downstream regulated gene 1	3.66029	1.49723	2.44471
Pvrl2	19294	poliovirus receptor-related 2	5.9988	2.47228	2.42643
Ccl8	20307	chemokine (C-C motif) ligand 8	142.053	58.5867	2.42466
Dgat2	67800	diacylglycerol O-acyltransferase 2	36.7028	15.3849	2.38564
Sh3bp4	98402	SH3-domain binding protein 4	9.56837	4.06213	2.35551
Upk3b	100647	uroplakin 3B	25.8279	11.0475	2.33789
Ppp1r12b	329251	protein phosphatase 1, regulatory (inhibitor)	4.14414	1.77982	2.32841
Slc13a3	114644	solute carrier family 13 (sodium-dependent	91.5073	39.4286	2.32084
LOC105245846	105245846	-	12.5421	5.41052	2.3181
Gm5582	434095	predicted gene 5582	8.99186	3.91264	2.29815
Plk3	12795	polo-like kinase 3	3.8501	1.67667	2.29628
Acp5	11433	acid phosphatase 5, tartrate resistant	55.8002	24.3509	2.2915
Kremen1	84035	kringle containing transmembrane protein 1	3.2572	1.43862	2.26412
Fgr	14191	Gardner-Rasheed feline sarcoma viral (Fgr) oncogene	4.54463	2.00911	2.262
Gpr18	110168	G protein-coupled receptor 18	17.9984	7.96479	2.25975
Slc6a13	14412	solute carrier family 6 (neurotransmitter	11.532	5.12198	2.25147
Arhgap4	171207	X-linked lymphocyte-regulated 4A	3.64075	1.62859	2.23552
Ifitm2	80876	interferon induced transmembrane protein 2	3.6526	1.64693	2.21782
Pik3r6	104709	phosphoinositide-3-kinase, regulatory subunit 6	4.18132	1.89177	2.21027
Edn1	13614	endothelin 1	217.714	99.3407	2.19159
Ifit2	15958	interferon-induced protein with tetratricopeptide	5.93282	2.74906	2.15813
Ptprm	19274	protein tyrosine phosphatase, receptor type, M	25.1562	11.7302	2.14456
Heatr9	629303	HEAT repeat containing 9	17.5731	8.24544	2.13126
Aanat	11298	arylalkylamine N-acetyltransferase	5.42955	2.55472	2.1253
Pgap2	233575	post-GPI attachment to proteins 2	5.46596	2.57976	2.11878
Ifitm1	68713	interferon induced transmembrane protein 1	7.64831	3.6129	2.11695
LOC100038947	100038947	signal-regulatory protein beta 1-like	3.00188	1.41803	2.11694
LOC105245353	105245353	-	2.99762	1.41721	2.11516
Klra2	16633	killer cell lectin-like receptor, subfamily A,	21.7979	10.3693	2.10216
Myo1b	17912	myosin IB	16.4461	7.85599	2.09345
Hivep2	15273	human immunodeficiency virus type I enhancer	5.50206	2.65257	2.07424
Avpr2	12000	paraneoplastic antigen MA3	4.1788	2.02694	2.06163
Gstt1	14871	glutathione S-transferase, theta 1	27.388	13.2966	2.05977
Cxcl10	15945	chemokine (C-X-C motif) ligand 10	41.6011	20.2583	2.05354
LOC105245494	105245494	-	33.4164	16.3111	2.04869
Saa2	20209	serum amyloid A 2	59.7578	29.2433	2.04347
C3	12266	complement component 3	21.3149	10.55	2.02037
Sema4a	20351	sema domain, immunoglobulin domain (Ig),	11.1959	5.54814	2.01796
Shisa3	330096	shisa family member 3	19.9378	9.92491	2.00887
Limd2	67803	LIM domain containing 2	2.65439	1.32135	2.00885
Clec4a3	73149	C-type lectin domain family 4, member a3	3.39489	1.6984	1.99888
Cln5	211286	ceroid-lipofuscinosis, neuronal 5	3.57612	1.79113	1.99657
Gm9574	674135	predicted gene 9574	9.15832	4.59055	1.99504
Phyhd1	227696	phytanoyl-CoA dioxygenase domain containing 1	6.95158	3.4916	1.99094
Gpr31b	436440	G protein-coupled receptor 31, D17Leh66b region	61.8912	31.091	1.99065
Saa1	20208	serum amyloid A 1	108.173	54.4053	1.98828
Ifi27l2a	76933	interferon, alpha-inducible protein 27 like 2A	2.98727	1.50463	1.98539
Gm6377	622976	predicted gene 14857	12.7093	6.41016	1.98268
Trem1	58217	triggering receptor expressed on myeloid cells 1	15.2515	7.76571	1.96396
Gm4951	240327	predicted gene 4951	4.34514	2.21311	1.96336
Picalm	233489	phosphatidylinositol binding clathrin assembly	2.33263	1.19113	1.95834
Etv1	14009	ets variant 1	2.85332	1.46626	1.94598
Emr1	13733	EGF-like module containing, mucin-like, hormone	3.4936	1.79664	1.94451
I830012O16Rik	667370	RIKEN cDNA I830012O16 gene	9.87306	5.09396	1.93819
Ctsc	13032	cathepsin C	5.88389	3.04492	1.93236
Adamtsl4	229595	ADAMTS-like 4	7.01141	3.64228	1.92501
Stxbp3a	20912	syntaxin binding protein 3A	3.05602	1.59145	1.92027
Cep83	77048	centrosomal protein 83	7.00158	3.66128	1.91233
Prkcb	18751	protein kinase C, beta	2.96094	1.55234	1.9074
H2-Q6	110557	histocompatibility 2, Q region locus 6	37.4069	19.6273	1.90586
Clec4a1	269799	C-type lectin domain family 4, member a1	9.04542	4.77474	1.89443
Cxcl9	17329	chemokine (C-X-C motif) ligand 9	119.634	63.1968	1.89303
Liph	239759	lipase, member H	6.04945	3.19886	1.89112
Nfkbiz	80859	nuclear factor of kappa light polypeptide gene	11.0832	5.87282	1.8872
Ly6e	17069	lymphocyte antigen 6 complex, locus E	2.92391	1.54994	1.88647
Il21r	60504	interleukin 21 receptor	10.6414	5.64133	1.88633
Ankrd66	100043332	ankyrin repeat domain 66	29.1394	15.4712	1.88346
Pde7b	29863	phosphodiesterase 7B	7.02478	3.74242	1.87707
Gm5150	381484	predicted gene 5150	23.0318	12.2771	1.876
B3gnt2	53625	UDP-GlcNAc:betaGal	2.40075	1.28417	1.8695
Tspan3	56434	tetraspanin 3	4.91661	2.65717	1.85032
Adamts4	240913	a disintegrin-like and metallopeptidase (reprolysin	16.2805	8.88883	1.83156
Pik3r5	320207	phosphoinositide-3-kinase, regulatory subunit 5,	2.9459	1.60944	1.83038
Batf	53314	basic leucine zipper transcription factor,	41.142	22.577	1.8223
Oasl1	231655	2'-5' oligoadenylate synthetase-like 1	30.4755	16.7251	1.82214
BC094916	545384	cDNA sequence BC094916	15.4575	8.49649	1.81928
Flot1	14251	flotillin 1	3.30531	1.81686	1.81924
Ctsh	13036	cathepsin H	2.23136	1.22744	1.81789
Sla	20491	src-like adaptor	12.3722	6.80696	1.81757
Tlr1	21897	toll-like receptor 1	4.77047	2.62722	1.81579
Vgf	381677	VGF nerve growth factor inducible	7.8994	4.35312	1.81465
Acot7	70025	acyl-CoA thioesterase 7	2.67779	1.48216	1.80667
Dnmt3l	54427	DNA (cytosine-5-)-methyltransferase 3-like	18.9652	10.4985	1.80647
H2-Q7	15018	histocompatibility 2, Q region locus 7	22.8665	12.6996	1.80056
Plagl2	54711	pleiomorphic adenoma gene-like 2	4.89736	2.72494	1.79723
Ift57	73916	intraflagellar transport 57	2.68523	1.4953	1.79577
Smurf1	75788	SMAD specific E3 ubiquitin protein ligase 1	2.33456	1.302	1.79305
Fcgr4	246256	Fc receptor, IgG, low affinity IV	22.4029	12.521	1.78923
Klf6	23849	Kruppel-like factor 6	2.52804	1.41735	1.78365
Vash1	238328	vasohibin 1	3.39615	1.90628	1.78156
Ceacam18	72431	carcinoembryonic antigen-related cell adhesion	34.9675	19.6431	1.78014
Cst7	13011	cystatin F (leukocystatin)	23.7794	13.3596	1.77995
Foxp1	108655	forkhead box P1	2.12722	1.19953	1.77337
H2-K1	14972	histocompatibility 2, K1, K region	3.04397	1.7198	1.76996
Sirpb1a	320832	signal-regulatory protein beta 1A	3.41668	1.93107	1.76933
Slc39a4	72027	solute carrier family 39 (zinc transporter), member	5.25728	2.97366	1.76795
Ampd3	11717	adenosine monophosphate deaminase 3	2.23254	1.26652	1.76274
Ms4a6b	69774	membrane-spanning 4-domains, subfamily A, member	21.5068	12.2371	1.75751
St7	64213	suppression of tumorigenicity 7	10.0775	5.7384	1.75616
Egln2	112406	egl-9 family hypoxia-inducible factor 2	2.32277	1.32281	1.75594
P2ry6	233571	pyrimidinergic receptor P2Y, G-protein coupled, 6	2.68587	1.53213	1.75303
Marcks	17118	myristoylated alanine rich protein kinase C	2.25046	1.28908	1.74579
Tbx10	109575	T-box 10	31.1221	17.8393	1.74458
LOC105243930	105243930	-	3.84477	2.20928	1.74028
Nfkbie	18037	nuclear factor of kappa light polypeptide gene	3.34884	1.92992	1.73523
Fth1	14319	ferritin heavy chain 1	3.7075	2.14008	1.73241
Rac2	19354	RAS-related C3 botulinum substrate 2	6.42722	3.71131	1.73179
H2-M3	14991	histocompatibility 2, M region locus 3	2.85147	1.65168	1.72641
P2rx4	18438	purinergic receptor P2X, ligand-gated ion channel	2.92618	1.69804	1.72327
Bcl3	12051	B cell leukemia/lymphoma 3	6.7519	3.92021	1.72233
Slc39a13	68427	solute carrier family 39 (metal ion transporter),	3.14182	1.82446	1.72205
Rilpl2	80291	Rab interacting lysosomal protein-like 2	4.21005	2.4452	1.72176
Kif1a	16560	kinesin family member 1A	10.3788	6.03104	1.72089
Gm32650	102635265	-	9.01317	5.24872	1.71721
Syn1	20964	-	4.56571	2.66225	1.71498
Pik3ap1	83490	phosphoinositide-3-kinase adaptor protein 1	2.49722	1.45797	1.71281
Rassf4	213391	Ras association (RalGDS/AF-6) domain family member	2.19838	1.28607	1.70937
Slc7a7	20540	solute carrier family 7 (cationic amino acid	4.18355	2.44883	1.70838
Iigp1	60440	interferon inducible GTPase 1	9.76165	5.71869	1.70697
Slc25a10	27376	solute carrier family 25 (mitochondrial carrier,	2.50806	1.47055	1.70552
Bst2	69550	bone marrow stromal cell antigen 2	8.18106	4.79871	1.70485
Jade2	76901	jade family PHD finger 2	2.22322	1.30475	1.70394
Gm36161	102639975	-	3.91943	2.30278	1.70205
Nfkbib	18036	nuclear factor of kappa light polypeptide gene	3.50726	2.06077	1.70192
P2ry2	18442	purinergic receptor P2Y, G-protein coupled 2	5.81232	3.41566	1.70167
Stard7	99138	START domain containing 7	3.14579	1.84916	1.7012
Pla2g7	27226	phospholipase A2, group VII (platelet-activating	20.0657	11.8136	1.69853
Gm6553	625102	predicted gene 6553	61.1056	35.993	1.69771
Mx1	17857	MX dynamin-like GTPase 1	14.729	8.69033	1.69487
Cd52	23833	CD52 antigen	2.48605	1.46812	1.69335
Gm35522	102639139	-	12.6551	7.48797	1.69006
Gm30079	102631852	-	4.99166	2.95448	1.68952
Stim2	116873	stromal interaction molecule 2	2.25883	1.34353	1.68127
Ccl5	20304	chemokine (C-C motif) ligand 5	168.885	100.46	1.68111
Rnd1	223881	Rho family GTPase 1	21.0187	12.5355	1.67673
Dusp2	13537	dual specificity phosphatase 2	30.4077	18.1352	1.67673
Rapgef5	217944	Rap guanine nucleotide exchange factor (GEF) 5	5.13713	3.07147	1.67253
Prss46	74306	protease, serine 46	27.561	16.4866	1.67172
Ms4a4c	64380	membrane-spanning 4-domains, subfamily A, member	60.8658	36.5907	1.66342
Tnfrsf14	230979	tumor necrosis factor receptor superfamily, member	3.2639	1.96671	1.65957
Ovol1	18426	OVO homolog-like 1 (Drosophila)	10.8392	6.54112	1.65709
Kctd12	239217	potassium channel tetramerisation domain containing	8.20742	4.954	1.65673
Hcrt	15171	hypocretin	41.255	24.9096	1.65619
Cd69	12515	CD69 antigen	14.594	8.82669	1.65339
Phf11b	236451	PHD finger protein 11B	11.101	6.71629	1.65285
Mboat7	77582	membrane bound O-acyltransferase domain containing	2.19949	1.33104	1.65246
Plbd2	71772	phospholipase B domain containing 2	2.79613	1.6956	1.64905
Cebpd	12609	CCAAT/enhancer binding protein (C/EBP), delta	2.73291	1.66036	1.64598
Klf7	93691	Kruppel-like factor 7 (ubiquitous)	9.90887	6.0343	1.64209
LOC102638183	102638183	-	21.4518	13.0673	1.64164
Marcksl1	17357	MARCKS-like 1	5.32066	3.24211	1.64111
Zfp429	72807	zinc finger protein 429	2.3602	1.43922	1.63992
Rab20	19332	RAB20, member RAS oncogene family	4.56335	2.78336	1.63951
H2-Q4	15015	histocompatibility 2, Q region locus 4	5.78912	3.53116	1.63944
Igsf9	93842	immunoglobulin superfamily, member 9	4.61501	2.8273	1.6323
Akna	100182	AT-hook transcription factor	2.28316	1.40025	1.63054
Gas7	14457	growth arrest specific 7	7.36705	4.52038	1.62974
Ecm1	13601	extracellular matrix protein 1	2.44906	1.50586	1.62636
Rnf24	51902	ring finger protein 24	3.05909	1.88289	1.62467
Icam1	15894	intercellular adhesion molecule 1	4.6114	2.83856	1.62456
Lcp2	16822	lymphocyte cytosolic protein 2	5.19668	3.20047	1.62372
Tma16	66282	translation machinery associated 16 homolog (S.	12.5899	7.75647	1.62315
Irak2	108960	interleukin-1 receptor-associated kinase 2	2.01272	1.24021	1.62289
Ppm1h	319468	protein phosphatase 1H (PP2C domain containing)	2.82577	1.74225	1.62191
Phf11a	219131	PHD finger protein 11A	21.9032	13.5096	1.62131
Enpp4	224794	ectonucleotide pyrophosphatase/phosphodiesterase 4	4.60792	2.84301	1.62079
Trib1	211770	tribbles homolog 1 (Drosophila)	2.80394	1.73531	1.61581
Smg5	229512	Smg-5 homolog, nonsense mediated mRNA decay factor	2.26619	1.40433	1.61371
Arhgdib	11857	Rho, GDP dissociation inhibitor (GDI) beta	3.4632	2.14627	1.61359
Lcn2	16819	lipocalin 2	156.766	97.3098	1.611
Cmpk2	22169	cytidine monophosphate (UMP-CMP) kinase 2,	6.79885	4.22343	1.60979
Siglece	83382	sialic acid binding Ig-like lectin E	61.3726	38.1639	1.60813
Mesdc1	80889	mesoderm development candidate 1	3.54603	2.20589	1.60752
Trim8	93679	tripartite motif-containing 8	2.2497	1.39948	1.60752
Ppp1r15a	17872	protein phosphatase 1, regulatory (inhibitor)	2.53486	1.57767	1.60671
Fas	14102	Fas (TNF receptor superfamily member 6)	8.89775	5.54149	1.60566
Rhou	69581	ras homolog gene family, member U	5.4371	3.39298	1.60245
Pecam1	18613	platelet/endothelial cell adhesion molecule 1	21.901	13.6804	1.60091
Plek	56193	pleckstrin	3.65389	2.28689	1.59776
Nr1h3	22259	nuclear receptor subfamily 1, group H, member 3	7.07455	4.43125	1.59651
Trex1	22040	three prime repair exonuclease 1	3.59826	2.2559	1.59504
Zcchc2	227449	zinc finger, CCHC domain containing 2	2.47539	1.55541	1.59147
Ebi3	50498	Epstein-Barr virus induced gene 3	5.67288	3.56756	1.59013
Acsl5	433256	acyl-CoA synthetase long-chain family member 5	2.18307	1.37322	1.58974
Pira6	18729	paired-Ig-like receptor A6	3.26994	2.05706	1.58962
Has1	15116	hyaluronan synthase1	6.05074	3.8094	1.58837
Ubtd1	226122	ubiquitin domain containing 1	2.43551	1.5346	1.58706
Gm30193	102632012	-	29.2858	18.4804	1.5847
Clcn5	12728	predicted gene 5925	1.96859	1.24253	1.58433
Il4ra	16190	interleukin 4 receptor, alpha	20.0746	12.6999	1.58069
Dgkh	380921	diacylglycerol kinase, eta	6.92929	4.38817	1.57908
Vps9d1	72325	VPS9 domain containing 1	2.05328	1.30067	1.57863
Ehd1	13660	EH-domain containing 1	8.90934	5.65054	1.57672
Zfp36	22695	zinc finger protein 36	2.14509	1.36129	1.57579
Rnf149	67702	ring finger protein 149	2.4441	1.55115	1.57567
Irf9	16391	interferon regulatory factor 9	2.06229	1.30984	1.57445
Relt	320100	RELT tumor necrosis factor receptor	4.42084	2.80879	1.57393
Gsdmd	69146	gasdermin D	2.18214	1.38711	1.57316
Tmem63b	224807	transmembrane protein 63b	2.19428	1.39925	1.56818
Anxa6	11749	annexin A6	3.58114	2.28528	1.56705
Plod3	26433	procollagen-lysine, 2-oxoglutarate 5-dioxygenase 3	2.74354	1.75372	1.56441
Pitpnc1	71795	phosphatidylinositol transfer protein, cytoplasmic	2.31415	1.4834	1.56003
Tank	21353	TRAF family member-associated Nf-kappa B activator	3.21048	2.05848	1.55964
Tnfsf15	326623	tumor necrosis factor (ligand) superfamily, member	8.12367	5.21094	1.55896
Sdc3	20970	syndecan 3	3.03612	1.94992	1.55705
Scarf1	380713	scavenger receptor class F, member 1	3.02431	1.94628	1.55389
Rhog	56212	ras homolog gene family, member G	2.41087	1.55225	1.55314
Dbnl	13169	drebrin-like	2.02244	1.30226	1.55302
Elk3	13713	ELK3, member of ETS oncogene family	2.22196	1.43171	1.55196
Gm36226	102640070	-	3.34064	2.15579	1.54961
Gpr174	213439	RIKEN cDNA E530001F21 gene	10.5298	6.79921	1.54868
Dram1	71712	DNA-damage regulated autophagy modulator 1	2.38517	1.54393	1.54487
Eif4g2	13690	eukaryotic translation initiation factor 4, gamma	1.89892	1.22957	1.54438
Itgb2	16414	integrin beta 2	1.85981	1.20427	1.54434
Dennd1a	227801	DENN/MADD domain containing 1A	2.08694	1.35145	1.54422
Pik3cd	18707	phosphatidylinositol 3-kinase catalytic delta	2.0465	1.32652	1.54276
Ggct	110175	gamma-glutamyl cyclotransferase	3.22588	2.09232	1.54177
Mmp3	17392	matrix metallopeptidase 3	23.8342	15.4893	1.53875
LOC105247228	105247228	-	2.79296	1.8152	1.53865
H2-T23	15040	histocompatibility 2, T region locus 23	5.68875	3.69885	1.53798
Plcl2	224860	phospholipase C-like 2	1.96073	1.27512	1.53769
Serp1	28146	stress-associated endoplasmic reticulum protein 1	4.24202	2.76468	1.53436
Inpp5b	16330	inositol polyphosphate-5-phosphatase B	2.34565	1.52946	1.53365
Itgal	16408	integrin alpha L	4.24744	2.76959	1.5336
Gm36486	102640422	-	2.58012	1.68332	1.53276
Adrbk1	110355	adrenergic receptor kinase, beta 1	1.86754	1.22148	1.52891
Cfp	18636	-	6.81411	4.45975	1.52791
Pnp	18950	purine-nucleoside phosphorylase	3.01413	1.97978	1.52246
Slc38a7	234595	solute carrier family 38, member 7	2.43715	1.60332	1.52007
Cyfip1	20430	cytoplasmic FMR1 interacting protein 1	2.88449	1.8981	1.51967
H2-Q5	15016	histocompatibility 2, Q region locus 5	7.86855	5.18384	1.5179
Por	18984	P450 (cytochrome) oxidoreductase	2.06771	1.36316	1.51685
Vav1	22324	vav 1 oncogene	3.33099	2.19714	1.51606
Stx11	74732	syntaxin 11	3.84927	2.53966	1.51567
Ap2m1	11773	adaptor-related protein complex 2, mu 1 subunit	2.29111	1.51276	1.51453
Eml2	72205	echinoderm microtubule associated protein like 2	3.40428	2.24828	1.51417
Aoah	27052	acyloxyacyl hydrolase	22.1267	14.6145	1.51403
Sphk2	56632	sphingosine kinase 2	2.03166	1.34296	1.51282
C920009B18Rik	606736	RIKEN cDNA C920009B18 gene	1.87248	1.24016	1.50987
8430408G22Rik	213393	RIKEN cDNA 8430408G22 gene	2.2368	1.48306	1.50823
Vrk3	101568	vaccinia related kinase 3	2.14823	1.42446	1.5081
Tnf	21926	tumor necrosis factor	4.06411	2.69644	1.50722
Samhd1	56045	SAM domain and HD domain, 1	3.07521	2.0419	1.50606
Ifitm3	66141	interferon induced transmembrane protein 3	5.27021	3.50293	1.50451
Gm14446	667373	predicted gene 14446	8.92143	5.93408	1.50342
Maff	17133	v-maf musculoaponeurotic fibrosarcoma oncogene	3.06699	2.04303	1.5012
Sema4c	20353	sema domain, immunoglobulin domain (Ig),	12.3687	8.24113	1.50084
LOC105247090	105247090	-	5.11096	3.40727	1.50002
Batf2	74481	basic leucine zipper transcription factor, ATF-like	4.46371	2.97686	1.49947
Ist1	71955	increased sodium tolerance 1 homolog (yeast)	2.26723	1.51265	1.49885
Ifit3	15959	interferon-induced protein with tetratricopeptide	11.985	7.99953	1.49822
Lyn	17096	Yamaguchi sarcoma viral (v-yes-1) oncogene homolog	3.26906	2.18244	1.49789
Pilrb2	545812	paired immunoglobin-like type 2 receptor beta 2	13.6716	9.1301	1.49742
Ms4a6c	73656	membrane-spanning 4-domains, subfamily A, member	8.75673	5.85101	1.49662
Mefv	54483	Mediterranean fever	11.455	7.65402	1.4966
Ppfibp2	19024	PTPRF interacting protein, binding protein 2	3.91811	2.61871	1.4962
Heg1	77446	HEG homolog 1 (zebrafish)	6.683	4.4676	1.49588
Il2rg	16186	-	3.50382	2.34408	1.49475
Susd6	217684	sushi domain containing 6	2.92591	1.95994	1.49285
Pstpip1	19200	proline-serine-threonine phosphatase-interacting	4.20417	2.8163	1.4928
Oas3	246727	2'-5' oligoadenylate synthetase 3	4.06096	2.72102	1.49244
Ptprj	19271	protein tyrosine phosphatase, receptor type, J	2.10254	1.41041	1.49073
Rsad2	58185	radical S-adenosyl methionine domain containing 2	18.1194	12.1594	1.49015
Emilin2	246707	elastin microfibril interfacer 2	3.59943	2.4161	1.48977
Wdr66	269701	-	7.87735	5.29191	1.48856
Kif3b	16569	kinesin family member 3B	2.18716	1.46934	1.48854
Slamf8	74748	SLAM family member 8	7.03808	4.73034	1.48786
Traf2	22030	TNF receptor-associated factor 2	2.74159	1.84534	1.48568
Zfp811	240063	zinc finger protein 811	23.8284	16.0508	1.48456
Gm29953	102631674	-	3.05653	2.05933	1.48423
Camta2	216874	calmodulin binding transcription activator 2	1.88048	1.26813	1.48287
Ets2	23872	E26 avian leukemia oncogene 2, 3' domain	4.91945	3.31893	1.48224
Tlr6	21899	toll-like receptor 6	3.21418	2.16949	1.48154
Ghdc	80860	GH3 domain containing	2.49091	1.68297	1.48007
Adora2a	11540	adenosine A2a receptor	40.7982	27.6207	1.47709
Ric1	226089	RAB6A GEF complex partner 1	3.12012	2.11389	1.47601
Clec4a2	26888	C-type lectin domain family 4, member a2	5.0906	3.44968	1.47567
Pofut1	140484	protein O-fucosyltransferase 1	1.93204	1.31314	1.47131
Acp2	11432	acid phosphatase 2, lysosomal	3.16324	2.15066	1.47083
Cd40	21939	CD40 antigen	5.9736	4.06606	1.46914
Dpf2	19708	D4, zinc and double PHD fingers family 2	2.1233	1.44675	1.46764
Mtdh	67154	metadherin	1.9016	1.29586	1.46744
Zhx2	387609	zinc fingers and homeoboxes 2	2.90523	1.98028	1.46708
Zfp821	75871	zinc finger protein 821	5.86577	4.01128	1.46232
Fyb	23880	FYN binding protein	1.96196	1.3419	1.46207
Tmub1	64295	transmembrane and ubiquitin-like domain containing	3.27178	2.23891	1.46133
Gm36907	102640970	-	7.22748	4.95201	1.4595
Sdc4	20971	syndecan 4	2.61264	1.79064	1.45906
Slamf7	75345	SLAM family member 7	5.49287	3.76711	1.45811
Gm32042	102634465	-	7.81696	5.36714	1.45645
Lgals3bp	19039	lectin, galactoside-binding, soluble, 3 binding	3.86805	2.66122	1.45349
Lrrc25	211228	leucine rich repeat containing 25	5.23322	3.6013	1.45315
Larp1	73158	La ribonucleoprotein domain family, member 1	1.7424	1.19932	1.45283
Gm7818	665844	predicted gene 7818	11.6222	7.99983	1.4528
Tmprss2	50528	transmembrane protease, serine 2	8.82794	6.08361	1.4511
Rnf114	81018	ring finger protein 114	2.33744	1.61132	1.45064
Ncf4	17972	neutrophil cytosolic factor 4	1.89377	1.30567	1.45042
Itsn1	16443	intersectin 1 (SH3 domain protein 1A)	3.42525	2.36406	1.44889
Gm21370	100861977	-	6.21461	4.29159	1.44809
Zfand3	21769	zinc finger, AN1-type domain 3	2.14208	1.48056	1.4468
Pydc3	100033459	pyrin domain containing 3	12.7575	8.81885	1.44662
Nfat5	54446	nuclear factor of activated T cells 5	2.07208	1.43253	1.44645
Rasa4	54153	RAS p21 protein activator 4	2.45327	1.69651	1.44607
Arhgap30	226652	Rho GTPase activating protein 30	1.79767	1.24428	1.44475
Stat1	20846	signal transducer and activator of transcription 1	4.34476	3.00794	1.44443
Mov10	17454	Moloney leukemia virus 10	2.40367	1.66448	1.4441
Gm33481	102636407	-	10.2811	7.12312	1.44334
Gm21011	100534279	predicted gene, 21011	75.5335	52.3929	1.44167
Emc10	69683	ER membrane protein complex subunit 10	1.76443	1.22437	1.44109
Tspo	12257	translocator protein	5.06507	3.51966	1.43908
H2-D1	14964	histocompatibility 2, D region locus 1	2.17886	1.51565	1.43758
Gm21975	101488212	predicted gene 21975	1.97642	1.37515	1.43724
Ahdc1	230793	AT hook, DNA binding motif, containing 1	2.14752	1.49713	1.43442
Fcer1g	14127	Fc receptor, IgE, high affinity I, gamma	2.6422	1.84212	1.43432
B4galt5	56336	UDP-Gal:betaGlcNAc beta 1,4-galactosyltransferase,	2.80644	1.95837	1.43304
Ptpn1	19246	protein tyrosine phosphatase, non-receptor type 1	2.13493	1.49259	1.43035
Spryd3	223918	SPRY domain containing 3	1.92542	1.34668	1.42976
Myd88	17874	myeloid differentiation primary response gene 88	2.3641	1.65381	1.42949
Stra6l	74152	STRA6-like	4.11015	2.87581	1.42922
Ifi44	99899	interferon-induced protein 44	13.3625	9.36365	1.42706
Sppl2a	66552	signal peptide peptidase like 2A	1.79071	1.25553	1.42626
Maf	17132	avian musculoaponeurotic fibrosarcoma (v-maf) AS42	2.24038	1.57089	1.42619
Nmi	64685	N-myc (and STAT) interactor	2.31287	1.62328	1.42481
Nod1	107607	nucleotide-binding oligomerization domain	8.66249	6.1001	1.42006
Sp140	434484	Sp140 nuclear body protein	2.35906	1.66369	1.41797
Atp6v0c	11984	ATPase, H+ transporting, lysosomal V0 subunit C	2.172	1.53238	1.4174
Arhgap27	544817	Rho GTPase activating protein 27	2.18348	1.54087	1.41705
Nfe2l1	18023	nuclear factor, erythroid derived 2,-like 1	1.77286	1.25142	1.41667
Znrf1	170737	zinc and ring finger 1	2.02261	1.42851	1.41589
Clcf1	56708	cardiotrophin-like cytokine factor 1	7.28911	5.14884	1.41568
Dusp1	19252	dual specificity phosphatase 1	4.79151	3.38516	1.41545
Bmp2k	140780	BMP2 inducible kinase	2.79205	1.97398	1.41443
Tmem134	66990	transmembrane protein 134	2.18735	1.54649	1.4144
Cinp	67236	cyclin-dependent kinase 2 interacting protein	2.24532	1.58831	1.41366
Ankrd33b	67434	ankyrin repeat domain 33B	2.98708	2.11449	1.41267
Msn	17698	predicted pseudogene 9003	2.18453	1.54673	1.41235
Gpr85	64450	G protein-coupled receptor 85	4.74969	3.36405	1.4119
Prss50	235631	protease, serine 50	13.093	9.29314	1.40889
Cd38	12494	CD38 antigen	157.819	112.057	1.40838
Irgm2	54396	immunity-related GTPase family M member 2	3.24842	2.30668	1.40827
Ddt	13202	D-dopachrome tautomerase	3.52105	2.50293	1.40677
Rab5c	19345	RAB5C, member RAS oncogene family	1.81366	1.28964	1.40632
Clec4n	56620	C-type lectin domain family 4, member n	30.635	21.7848	1.40626
Hck	15162	hemopoietic cell kinase	4.94681	3.51807	1.40612
Ddx60	234311	DEAD (Asp-Glu-Ala-Asp) box polypeptide 60	6.12843	4.36122	1.40521
Lgals9	16859	lectin, galactose binding, soluble 9	7.74153	5.51043	1.40489
Gnb1	14688	guanine nucleotide binding protein (G protein),	1.67062	1.18931	1.4047
Pdcd1lg2	58205	programmed cell death 1 ligand 2	6.91322	4.92199	1.40456
Fcgr2b	14130	Fc receptor, IgG, low affinity IIb	39.9434	28.4511	1.40393
Dera	232449	2-deoxyribose-5-phosphate aldolase homolog (C.	1.93325	1.37749	1.40346
Mnda	381308	myeloid cell nuclear differentiation antigen	9.14527	6.51995	1.40266
Ifi204	15951	interferon activated gene 204	3.31862	2.36711	1.40197
Lad1	16763	ladinin	7.29176	5.2049	1.40094
Timp1	21857	-	103.23	73.7273	1.40016
Usb1	101985	U6 snRNA biogenesis 1	2.85446	2.03873	1.40012
Rtp4	67775	receptor transporter protein 4	4.04173	2.88695	1.4
Galnt6	207839	UDP-N-acetyl-alpha-D-galactosamine:polypeptide	2.16096	1.54364	1.39991
Psd4	215632	pleckstrin and Sec7 domain containing 4	2.0839	1.48876	1.39976
Lrrc63	70859	leucine rich repeat containing 63	5.55423	3.97158	1.39849
Cabp4	73660	calcium binding protein 4	8.12682	5.81619	1.39728
Dner	227325	delta/notch-like EGF-related receptor	5.51575	3.94762	1.39723
Rasa2	114713	RAS p21 protein activator 2	1.81243	1.29825	1.39606
Tmsb4x	19241	carbonic anhydrase 5b, mitochondrial	1.88541	1.35211	1.39442
Strip1	229707	striatin interacting protein 1	1.98557	1.42463	1.39374
Ncln	103425	nicalin homolog (zebrafish)	1.85429	1.33121	1.39293
Ctsz	64138	cathepsin Z	2.63418	1.89377	1.39097
Gmfg	63986	glia maturation factor, gamma	3.25957	2.34488	1.39008
Map2k2	26396	mitogen-activated protein kinase kinase 2	1.93387	1.3919	1.38937
Itgam	16409	integrin alpha M	6.0583	4.36262	1.38868
Pgs1	74451	phosphatidylglycerophosphate synthase 1	3.13144	2.25938	1.38597
Dmxl2	235380	Dmx-like 2	3.16287	2.28223	1.38587
Cxcl16	66102	chemokine (C-X-C motif) ligand 16	1.78977	1.29161	1.38569
Arid5b	71371	AT rich interactive domain 5B (MRF1-like)	2.04415	1.47546	1.38543
Rnaset2b	68195	ribonuclease T2B	1.89457	1.36766	1.38526
N4bp1	80750	NEDD4 binding protein 1	4.90759	3.54567	1.38411
Olfr1396	258334	olfactory receptor 1396	4.87207	3.52155	1.3835
Bcl2a1b	12045	B cell leukemia/lymphoma 2 related protein A1b	1.96685	1.42229	1.38288
Arap1	69710	ArfGAP with RhoGAP domain, ankyrin repeat and PH	3.05496	2.21026	1.38217
Tpst1	22021	protein-tyrosine sulfotransferase 1	1.89158	1.36904	1.38168
Atf6b	12915	activating transcription factor 6 beta	2.51684	1.8227	1.38083
Vasp	22323	vasodilator-stimulated phosphoprotein	4.09202	2.96457	1.38031
LOC105244630	105244630	-	2.09688	1.5192	1.38025
Psma6	26443	proteasome (prosome, macropain) subunit, alpha type	2.50779	1.81702	1.38017
Parp14	547253	poly (ADP-ribose) polymerase family, member 14	3.859	2.79637	1.38
Tpbg	21983	trophoblast glycoprotein	6.02137	4.36404	1.37977
Fcgr3	14131	Fc receptor, IgG, low affinity III	3.59352	2.60646	1.3787
Armc5	233912	armadillo repeat containing 5	1.92741	1.39926	1.37745
LOC105243837	105243837	-	2.02981	1.47565	1.37553
Ppfia3	76787	protein tyrosine phosphatase, receptor type, f	4.75044	3.45569	1.37467
Nupr1	56312	nuclear protein transcription regulator 1	4.40167	3.20258	1.37442
Gm21188	100861753	predicted gene, 21188	4.73092	3.44227	1.37436
Cd55	13136	CD55 antigen	15.4893	11.2706	1.37431
Dcun1d3	233805	DCN1, defective in cullin neddylation 1, domain	2.34036	1.70321	1.37408
Anks1	224650	ankyrin repeat and SAM domain containing 1	2.44119	1.77776	1.37318
Birc3	11796	baculoviral IAP repeat-containing 3	6.45452	4.70644	1.37142
Adrm1	56436	adhesion regulating molecule 1	1.86719	1.36192	1.37099
Irgm1	15944	immunity-related GTPase family M member 1	3.24416	2.36921	1.3693
Phyh	16922	phytanoyl-CoA hydroxylase	3.04582	2.22644	1.36803
LOC105242813	105242813	-	8.38028	6.12791	1.36756
Snrnp35	76167	small nuclear ribonucleoprotein 35 (U11/U12)	2.72252	1.99185	1.36683
Phf11d	219132	PHD finger protein 11D	8.80441	6.44504	1.36608
Hexim1	192231	hexamethylene bis-acetamide inducible 1	1.9074	1.3965	1.36584
Samd9l	209086	sterile alpha motif domain containing 9-like	2.37045	1.73562	1.36576
Mvp	78388	major vault protein	2.07184	1.52007	1.36299
Jund	16478	jun D proto-oncogene	2.61737	1.92059	1.3628
Agpat1	55979	1-acylglycerol-3-phosphate O-acyltransferase 1	1.95812	1.4376	1.36208
Lrrc4	192198	leucine rich repeat containing 4	2.22867	1.63704	1.3614
Spen	56381	SPEN homolog, transcriptional regulator	1.79963	1.32263	1.36065
Tmem104	320534	transmembrane protein 104	2.12401	1.5611	1.36058
Prelid1	66494	PRELI domain containing 1	1.70511	1.25396	1.35978
Tm9sf4	99237	transmembrane 9 superfamily protein member 4	2.51519	1.84985	1.35967
Dock7	67299	dedicator of cytokinesis 7	2.03407	1.49605	1.35963
Prrc2a	53761	proline-rich coiled-coil 2A	1.71397	1.26122	1.35897
B2m	12010	beta-2 microglobulin	2.49333	1.83501	1.35876
Arid3b	56380	AT rich interactive domain 3B (BRIGHT-like)	2.32655	1.71257	1.35851
St3gal1	20442	ST3 beta-galactoside alpha-2,3-sialyltransferase 1	3.75866	2.76983	1.357
Map3k8	26410	mitogen-activated protein kinase kinase kinase 8	3.20814	2.36423	1.35695
Dynlt1b	21648	dynein light chain Tctex-type 1B	2.2901	1.68924	1.3557
Sp100	20684	nuclear antigen Sp100	3.24727	2.3953	1.35568
Elk1	13712	-	1.84395	1.36064	1.3552
Snx6	72183	sorting nexin 6	2.54398	1.87735	1.35509
Sepw1	20364	selenoprotein W, muscle 1	4.94825	3.65476	1.35392
2810428I15Rik	66462	RIKEN cDNA 2810428I15 gene	1.83671	1.35667	1.35384
Prrg2	65116	proline-rich Gla (G-carboxyglutamic acid)	2.19495	1.6215	1.35366
Wdtc1	230796	WD and tetratricopeptide repeats 1	1.70999	1.26488	1.3519
Oas1g	23960	2'-5' oligoadenylate synthetase 1G	4.79147	3.54479	1.35169
Hk2	15277	hexokinase 2	2.71182	2.00713	1.35109
App	11820	amyloid beta (A4) precursor protein	2.92396	2.16725	1.34916
Mlx	21428	MAX-like protein X	2.0918	1.55106	1.34862
Slco3a1	108116	solute carrier organic anion transporter family,	26.5565	19.7112	1.34728
C1rl	232371	complement component 1, r subcomponent-like	6.66517	4.94779	1.3471
Slc25a22	68267	solute carrier family 25 (mitochondrial carrier,	2.52026	1.87105	1.34697
Parp11	101187	poly (ADP-ribose) polymerase family, member 11	2.36069	1.75261	1.34696
Slfn5	327978	schlafen 5	3.35349	2.48969	1.34695
Rbpj	19664	recombination signal binding protein for	2.09176	1.55378	1.34624
Gm13719	100416051	predicted gene 13719	5.33202	3.96123	1.34605
Saa3	20210	serum amyloid A 3	138.298	102.791	1.34543
3110043O21Rik	73205	RIKEN cDNA 3110043O21 gene	1.73166	1.28723	1.34526
Gtf2f1	98053	general transcription factor IIF, polypeptide 1	1.83387	1.36327	1.3452
Mllt6	246198	myeloid/lymphoid or mixed-lineage leukemia	3.38339	2.51521	1.34517
Arrb2	216869	arrestin, beta 2	1.83769	1.36615	1.34516
Hif1a	15251	hypoxia inducible factor 1, alpha subunit	7.30805	5.43482	1.34467
Fam65b	193385	family with sequence similarity 65, member B	6.91506	5.14258	1.34467
Rnaset2a	100037283	ribonuclease T2A	2.75098	2.04589	1.34464
Eif1	20918	eukaryotic translation initiation factor 1	1.94352	1.44559	1.34444
Sipa1l1	217692	signal-induced proliferation-associated 1 like 1	8.25721	6.15049	1.34253
Fabp5	16592	fatty acid binding protein 5, epidermal	1.72724	1.28661	1.34248
Xylt2	217119	xylosyltransferase II	2.01877	1.50416	1.34212
Hspbap1	66667	Hspb associated protein 1	3.09153	2.3057	1.34082
1700112E06Rik	76633	RIKEN cDNA 1700112E06 gene	2.20768	1.64692	1.34049
Nmt1	18107	N-myristoyltransferase 1	1.74475	1.30205	1.34
Hgs	15239	HGF-regulated tyrosine kinase substrate	1.67904	1.25331	1.33968
Gramd1a	52857	GRAM domain containing 1A	4.43382	3.30977	1.33961
Cd47	16423	CD47 antigen (Rh-related antigen,	1.61137	1.20381	1.33855
Psmb10	19171	proteasome (prosome, macropain) subunit, beta type	1.8312	1.36881	1.33781
LOC105246811	105246811	-	1.67693	1.25379	1.33749
Stat2	20847	signal transducer and activator of transcription 2	4.57727	3.42265	1.33735
Rgl1	19731	ral guanine nucleotide dissociation	18.8107	14.084	1.33561
Trem3	58218	triggering receptor expressed on myeloid cells 3	32.8049	24.5667	1.33534
Parp9	80285	poly (ADP-ribose) polymerase family, member 9	3.06862	2.30157	1.33327
Vps37c	107305	vacuolar protein sorting 37C (yeast)	2.00334	1.50309	1.33281
Dap	223453	death-associated protein	1.7839	1.33923	1.33204
Vmp1	75909	vacuole membrane protein 1	4.28789	3.22386	1.33005
Psme2	19188	proteasome (prosome, macropain) activator subunit 2	2.79224	2.09953	1.32993
Ddx58	230073	DEAD (Asp-Glu-Ala-Asp) box polypeptide 58	5.26806	3.96341	1.32917
Magohb	66441	mago-nashi homolog B (Drosophila)	4.6148	3.47392	1.32841
Cflar	12633	CASP8 and FADD-like apoptosis regulator	5.29974	3.99156	1.32774
Nfkb2	18034	nuclear factor of kappa light polypeptide gene	4.76127	3.58915	1.32657
Orai1	109305	ORAI calcium release-activated calcium modulator 1	1.78502	1.34609	1.32608
H2-T24	15042	histocompatibility 2, T region locus 24	7.76453	5.85694	1.3257
Tbkbp1	73174	TBK1 binding protein 1	1.75575	1.32444	1.32565
Ubash3b	72828	ubiquitin associated and SH3 domain containing, B	1.66886	1.25909	1.32544
Dusp23	68440	dual specificity phosphatase 23	3.51884	2.65485	1.32544
Rnf19b	75234	ring finger protein 19B	3.77587	2.85011	1.32482
Dok3	27261	docking protein 3	3.05788	2.3106	1.32341
Xaf1	327959	XIAP associated factor 1	5.57832	4.21616	1.32308
Zfp719	210105	zinc finger protein 719	3.3815	2.5564	1.32276
Zc3hav1	78781	zinc finger CCCH type, antiviral 1	1.62544	1.2296	1.32193
Tap1	21354	transporter 1, ATP-binding cassette, sub-family B	5.84367	4.42178	1.32157
Atp6v0a2_1	21871	ATPase, H+ transporting, lysosomal V0 subunit A2	2.27651	1.72272	1.32147
Mocs1	56738	molybdenum cofactor synthesis 1	1.7467	1.32183	1.32143
Ift22	67286	intraflagellar transport 22	2.6989	2.04504	1.31973
Irf7	54123	interferon regulatory factor 7	25.2902	19.1655	1.31956
Ripk3	56532	receptor-interacting serine-threonine kinase 3	1.7239	1.30643	1.31955
LOC105242841	105242841	-	3.61186	2.73812	1.3191
Itga9	104099	integrin alpha 9	5.49199	4.16455	1.31875
Hivep1	110521	human immunodeficiency virus type I enhancer	1.62847	1.23589	1.31764
Lrp10	65107	low-density lipoprotein receptor-related protein	1.85656	1.40999	1.31671
Tapbp	21356	TAP binding protein	3.4277	2.60691	1.31485
Lrrc8c	100604	leucine rich repeat containing 8 family, member C	2.24737	1.70941	1.3147
Tmem67	329795	transmembrane protein 67	2.09689	1.59604	1.31381
Gm31208	102633365	-	6.79932	5.17546	1.31376
Tgfbi	21810	transforming growth factor, beta induced	2.6563	2.02373	1.31257
Trim34a	94094	tripartite motif-containing 34A	2.50963	1.91276	1.31205
Ogfr	72075	opioid growth factor receptor	2.44976	1.86714	1.31204
4930469K13Rik	76874	-	2.17402	1.65752	1.31161
Trafd1	231712	TRAF type zinc finger domain containing 1	2.52895	1.92835	1.31146
Galns	50917	galactosamine (N-acetyl)-6-sulfate sulfatase	1.76241	1.34422	1.31111
Irg1	16365	immunoresponsive gene 1	159.733	121.836	1.31105
1700003M07Rik	72225	RIKEN cDNA 1700003M07 gene	28.0612	21.4104	1.31064
Gvin1	74558	GTPase, very large interferon inducible 1	3.12824	2.387	1.31053
Zbtb7b	22724	zinc finger and BTB domain containing 7B	2.00811	1.53235	1.31048
Naa25	231713	N(alpha)-acetyltransferase 25, NatB auxiliary	1.62451	1.24044	1.30963
Jak3	16453	Janus kinase 3	2.63479	2.01246	1.30924
Ltbr	17000	lymphotoxin B receptor	2.32005	1.77423	1.30764
Brd2	14312	bromodomain containing 2	1.86703	1.42795	1.30749
LOC105246248	105246248	-	2.10793	1.61488	1.30532
Pirb	18733	paired Ig-like receptor B	5.09391	3.90252	1.30529
Spic	20728	Spi-C transcription factor (Spi-1/PU.1 related)	24.4099	18.7117	1.30453
Ccl12	20293	chemokine (C-C motif) ligand 12	186.641	143.195	1.3034
Snx20	71607	sorting nexin 20	2.66783	2.04757	1.30293
Orai2	269717	ORAI calcium release-activated calcium modulator 2	5.70987	4.3833	1.30264
Riok3	66878	RIO kinase 3	2.06774	1.58742	1.30258
Trim12c	319236	tripartite motif-containing 12C	1.64156	1.26083	1.30197
Jdp2	81703	Jun dimerization protein 2	1.95201	1.49934	1.30192
Frmd4a	209630	FERM domain containing 4A	1.8084	1.38929	1.30167
Ppp1r9b	217124	protein phosphatase 1, regulatory subunit 9B	1.5887	1.22077	1.30139
Milr1	380732	mast cell immunoglobulin like receptor 1	2.45819	1.88933	1.30109
LOC102639543	102639543	-	25.1756	19.3607	1.30035
Oasl2	23962	2'-5' oligoadenylate synthetase-like 2	5.43767	4.18203	1.30025
Ms4a4d	66607	membrane-spanning 4-domains, subfamily A, member	13.2804	10.2209	1.29934
Lamc1	226519	laminin, gamma 1	2.37819	1.83108	1.29879
Tor1aip1	208263	torsin A interacting protein 1	1.6911	1.30224	1.29861
Il18bp	16068	interleukin 18 binding protein	4.93215	3.79909	1.29825
Arl3	56350	ADP-ribosylation factor-like 3	2.49584	1.92398	1.29722
Sertad1	55942	SERTA domain containing 1	2.75888	2.12716	1.29698
Mocs2	17434	molybdenum cofactor synthesis 2	1.90849	1.47177	1.29673
Plbd1	66857	phospholipase B domain containing 1	17.0364	13.147	1.29584
Fcgr1	14129	Fc receptor, IgG, high affinity I	7.44082	5.74431	1.29534
Lpcat2	270084	lysophosphatidylcholine acyltransferase 2	2.51798	1.94416	1.29515
Parp3	235587	poly (ADP-ribose) polymerase family, member 3	2.99917	2.31606	1.29494
Ppp1r3b	244416	protein phosphatase 1, regulatory (inhibitor)	1.82187	1.40749	1.29441
Gm8995	668139	-	2.30627	1.78187	1.2943
Dhx58	80861	DEXH (Asp-Glu-X-His) box polypeptide 58	5.82806	4.50556	1.29353
Rnpep	215615	arginyl aminopeptidase (aminopeptidase B)	1.93003	1.49321	1.29254
Csf1	12977	colony stimulating factor 1 (macrophage)	3.37865	2.61624	1.29141
F830208F22Rik	619308	-	9.20283	7.12989	1.29074
Ifngr2	15980	interferon gamma receptor 2	1.91049	1.48107	1.28994
Rapgef2	76089	Rap guanine nucleotide exchange factor (GEF) 2	7.08163	5.49438	1.28889
Relb	19698	avian reticuloendotheliosis viral (v-rel) oncogene	2.33852	1.81487	1.28854
Tdrd7	100121	tudor domain containing 7	2.05905	1.59876	1.28791
Nt5c3	107569	5'-nucleotidase, cytosolic III	1.86875	1.45167	1.28731
Ext1	14042	exostoses (multiple) 1	2.76554	2.15037	1.28607
Dusp16	70686	dual specificity phosphatase 16	14.2747	11.1032	1.28564
Calm3	12315	calmodulin 3	1.75685	1.36741	1.2848
Irak3	73914	interleukin-1 receptor-associated kinase 3	13.4139	10.4432	1.28446
Herc6	67138	hect domain and RLD 6	5.38729	4.1986	1.28312
Stx6	58244	syntaxin 6	2.0363	1.58892	1.28156
Aff1	17355	AF4/FMR2 family, member 1	2.58504	2.01963	1.27996
Slc39a1	30791	solute carrier family 39 (zinc transporter), member	1.77625	1.38881	1.27897
Gm15283	102637576	-	4.67307	3.65405	1.27887
Gstm2	14863	glutathione S-transferase, mu 2	4.19502	3.28179	1.27827
P4hb	18453	prolyl 4-hydroxylase, beta polypeptide	2.49135	1.95182	1.27642
Oas2	246728	2'-5' oligoadenylate synthetase 2	2.11503	1.65714	1.27631
Lacc1	210808	laccase (multicopper oxidoreductase) domain	5.09809	3.9981	1.27513
Nod2	257632	nucleotide-binding oligomerization domain	5.29718	4.15441	1.27507
Zswim4	212168	zinc finger SWIM-type containing 4	3.0475	2.39068	1.27474
Uba7	74153	ubiquitin-like modifier activating enzyme 7	2.79849	2.19612	1.27429
Smg7	226517	Smg-7 homolog, nonsense mediated mRNA decay factor	1.68101	1.31919	1.27428
Gypc	71683	glycophorin C	2.21432	1.73786	1.27416
Tmem2	83921	transmembrane protein 2	10.069	7.90274	1.27412
Zbp1	58203	Z-DNA binding protein 1	30.9676	24.3086	1.27394
Nrg1	211323	neuregulin 1	6.02585	4.73131	1.27361
Klc2	16594	kinesin light chain 2	2.0643	1.62122	1.2733
E230013L22Rik	102132	RIKEN cDNA E230013L22 gene	6.17232	4.84792	1.27319
Syk	20963	spleen tyrosine kinase	3.1227	2.45451	1.27223
Iffo2	212632	intermediate filament family orphan 2	2.30382	1.81101	1.27212
Epsti1	108670	epithelial stromal interaction 1 (breast)	3.64435	2.86587	1.27164
Slc3a2	17254	solute carrier family 3 (activators of dibasic and	1.54291	1.21354	1.27142
Syt7	54525	synaptotagmin VII	6.5471	5.15123	1.27098
Cmtr1	74157	cap methyltransferase 1	2.26279	1.78185	1.26991
Homer1	26556	homer homolog 1 (Drosophila)	1.98439	1.56316	1.26947
Zdhhc5	228136	zinc finger, DHHC domain containing 5	1.63476	1.28802	1.2692
Mapk7	23939	mitogen-activated protein kinase 7	1.73077	1.36367	1.2692
Sp110	109032	Sp110 nuclear body protein	2.5295	1.99313	1.26911
Prpf38b	66921	PRP38 pre-mRNA processing factor 38 (yeast) domain	1.80099	1.41939	1.26885
Mapk8ip3	30957	mitogen-activated protein kinase 8 interacting	2.19435	1.72999	1.26842
Polm	54125	polymerase (DNA directed), mu	1.86122	1.46751	1.26829
Ppp6r1	243819	protein phosphatase 6, regulatory subunit 1	1.77776	1.40173	1.26826
Mapkapk2	17164	MAP kinase-activated protein kinase 2	2.40697	1.89834	1.26793
Ssh1	231637	slingshot homolog 1 (Drosophila)	1.6104	1.27031	1.26772
Pxk	218699	PX domain containing serine/threonine kinase	2.3325	1.84103	1.26695
Mir22hg	100042498	Mir22 host gene (non-protein coding)	2.43884	1.92659	1.26589
Sbno2	216161	strawberry notch homolog 2 (Drosophila)	3.92544	3.10452	1.26443
Snx10	71982	sorting nexin 10	1.87756	1.48541	1.264
Cnpy3	72029	canopy 3 homolog (zebrafish)	1.6018	1.26773	1.26352
Znfx1	98999	zinc finger, NFX1-type containing 1	3.67043	2.90511	1.26344
Ubr4	69116	ubiquitin protein ligase E3 component n-recognin 4	1.5415	1.22017	1.26335
Ifrd1	15982	interferon-related developmental regulator 1	2.09043	1.65511	1.26302
Zcchc4	78796	zinc finger, CCHC domain containing 4	1.8512	1.46654	1.26229
Zfp781	331188	zinc finger protein 781	4.59828	3.6433	1.26212
Bcorl1	320376	DDB1 and CUL4 associated factor 12-like 2	1.78139	1.41207	1.26155
Brpf3	268936	bromodomain and PHD finger containing, 3	1.98303	1.57311	1.26058
Msr1	20288	macrophage scavenger receptor 1	6.1168	4.85377	1.26022
Tnfrsf1b	21938	tumor necrosis factor receptor superfamily, member	10.1964	8.09381	1.25978
Hcls1	15163	hematopoietic cell specific Lyn substrate 1	4.43644	3.52588	1.25825
Kmt2b	75410	lysine (K)-specific methyltransferase 2B	1.71141	1.36021	1.2582
Ell2	192657	elongation factor RNA polymerase II 2	1.95443	1.55349	1.25809
Dync1h1	13424	dynein cytoplasmic 1 heavy chain 1	1.64781	1.31049	1.2574
Ksr1	16706	kinase suppressor of ras 1	3.10508	2.46971	1.25727
Dock4	238130	dedicator of cytokinesis 4	3.2495	2.58538	1.25687
Gm5431	432555	predicted gene 5431	2.87974	2.29164	1.25663
Tfec	21426	transcription factor EC	2.76207	2.19892	1.25611
Psmd4	19185	proteasome (prosome, macropain) 26S subunit,	1.63524	1.30188	1.25607
Notch2	18129	notch 2	2.0359	1.62088	1.25605
Trim30a	20128	tripartite motif-containing 30A	3.40142	2.711	1.25467
Cfb	14962	complement factor B	104.556	83.386	1.25388
Gm12416	668010	predicted gene 12416	3.54567	2.82807	1.25374
Rhoq	104215	ras homolog gene family, member Q	2.96526	2.36522	1.2537
Gpr84	80910	G protein-coupled receptor 84	6.95892	5.55201	1.25341
Rnf213	672511	-	4.45898	3.5581	1.25319
Nisch	64652	nischarin	1.50947	1.20504	1.25263
Gse1	382034	genetic suppressor element 1	1.59114	1.27036	1.25251
LOC105246190	105246190	-	2.47782	1.97887	1.25214
Igtp	16145	interferon gamma induced GTPase	5.22644	4.17758	1.25107
Psmd11	69077	proteasome (prosome, macropain) 26S subunit,	1.62119	1.29589	1.25102
Slc48a1	67739	solute carrier family 48 (heme transporter), member	2.58498	2.06649	1.2509
Tnfsf9	21950	tumor necrosis factor (ligand) superfamily, member	2.30934	1.84627	1.25081
LOC102640171	102640171	-	18.3156	14.6444	1.25069
Tsc22d4	78829	TSC22 domain family, member 4	2.20837	1.76633	1.25026
Fndc3a	319448	fibronectin type III domain containing 3A	1.64984	1.32238	1.24763
Blcap	53619	bladder cancer associated protein homolog (human)	2.38252	1.91	1.24739
Tes	21753	testis derived transcript	2.37558	1.90492	1.24707
Gm8369	666926	predicted gene 8369	3.01826	2.42188	1.24625
Camkk1	55984	calcium/calmodulin-dependent protein kinase kinase	6.03534	4.84698	1.24518
Cndp2	66054	CNDP dipeptidase 2 (metallopeptidase M20 family)	1.90208	1.52777	1.24501
Pkm	18746	pyruvate kinase, muscle	1.66398	1.33731	1.24428
Agtrap	11610	angiotensin II, type I receptor-associated protein	2.66386	2.14233	1.24344
Tiparp	99929	TCDD-inducible poly(ADP-ribose) polymerase	2.93761	2.36301	1.24316
Isg20	57444	interferon-stimulated protein	17.8518	14.374	1.24195
Slc28a2	269346	solute carrier family 28 (sodium-coupled nucleoside	10.6539	8.57981	1.24174
Dtx2	74198	deltex 2 homolog (Drosophila)	15.8702	12.7852	1.2413
BC037034	231807	cDNA sequence BC037034	1.63421	1.31751	1.24038
Atp6v1e1	11973	ATPase, H+ transporting, lysosomal V1 subunit E1	1.7429	1.40542	1.24013
Ube2m	22192	ubiquitin-conjugating enzyme E2M	2.19498	1.77156	1.23901
Tax1bp1	52440	Tax1 (human T cell leukemia virus type I) binding	1.54292	1.24533	1.23897
Trim30c	434219	-	6.80024	5.49189	1.23823
Fermt3	108101	fermitin family homolog 3 (Drosophila)	2.4082	1.94528	1.23797
Tor3a	30935	torsin family 3, member A	2.77366	2.24298	1.2366
Tbc1d9	71310	TBC1 domain family, member 9	3.69268	2.98651	1.23645
Slc11a1	18173	solute carrier family 11 (proton-coupled divalent	3.26066	2.63742	1.23631
Ap2s1	232910	adaptor-related protein complex 2, sigma 1 subunit	1.85831	1.50574	1.23415
Pcnx	54604	pecanex homolog (Drosophila)	1.52907	1.23949	1.23363
Sec24d	69608	Sec24 related gene family, member D (S.	1.56602	1.2696	1.23347
C1ra	50909	complement component 1, r subcomponent A	6.34244	5.14889	1.23181
Zbtb7a	16969	zinc finger and BTB domain containing 7a	1.72711	1.40228	1.23165
Ctu1	233189	cytosolic thiouridylase subunit 1 homolog (S.	2.04684	1.66284	1.23093
H2-Ab1	14961	histocompatibility 2, class II antigen A, beta 1	2.23659	1.81722	1.23077
Ppp4r1	70351	protein phosphatase 4, regulatory subunit 1	1.60177	1.30283	1.22945
Olfr99	258508	olfactory receptor 99	3.07111	2.50049	1.22821
Creg2	263764	cellular repressor of E1A-stimulated genes 2	2.07557	1.69031	1.22792
Eif2ak2	19106	eukaryotic translation initiation factor 2-alpha	2.13693	1.74125	1.22724
Daxx	13163	Fas death domain-associated protein	2.91945	2.37931	1.22701
Tet2	214133	tet methylcytosine dioxygenase 2	2.34719	1.91462	1.22593
Cstb	13014	cystatin B	1.45234	1.18524	1.22536
Cept1	99712	choline/ethanolaminephosphotransferase 1	1.76999	1.44513	1.22479
Ikbke	56489	inhibitor of kappaB kinase epsilon	4.68551	3.82571	1.22474
Gm6545	625046	predicted gene 6545	32.286	26.3655	1.22456
Ubc	22190	ubiquitin C	1.47577	1.20523	1.22447
Sod2	20656	superoxide dismutase 2, mitochondrial	11.9991	9.80239	1.2241
Stk40	74178	serine/threonine kinase 40	5.848	4.77898	1.22369
Kif3c	16570	kinesin family member 3C	2.57999	2.10847	1.22363
Gm36458	102640388	-	4.84162	3.95706	1.22354
Gadd45b	17873	growth arrest and DNA-damage-inducible 45 beta	4.75554	3.88758	1.22326
Gm1720	382255	cytidine 5'-triphosphate synthase 2	35.7438	29.2215	1.2232
Treml2	328833	triggering receptor expressed on myeloid cells-like	6.38897	5.22622	1.22248
Hk3	212032	hexokinase 3	2.22077	1.81805	1.22151
Ptch1	19206	patched homolog 1	2.11095	1.72844	1.2213
Bsg	12215	basigin	2.36933	1.94011	1.22123
Il2ra	16184	interleukin 2 receptor, alpha chain	10.1743	8.33168	1.22115
Pim2	18715	cyclin B3	2.99439	2.45213	1.22114
Sipa1l2	244668	signal-induced proliferation-associated 1 like 2	2.03583	1.66771	1.22073
Samd4b	233033	sterile alpha motif domain containing 4B	2.01329	1.6511	1.21936
Jmjd6	107817	jumonji domain containing 6	1.97615	1.6255	1.21572
Wdfy1	69368	WD repeat and FYVE domain containing 1	1.68343	1.38509	1.21539
Pilrb1	170741	paired immunoglobin-like type 2 receptor beta 1	22.6794	18.666	1.21501
Car13	71934	carbonic anhydrase 13	8.55836	7.0441	1.21497
Pou2f2	18987	POU domain, class 2, transcription factor 2	4.81045	3.95939	1.21495
Ube2f	67921	ubiquitin-conjugating enzyme E2F (putative)	1.9152	1.5771	1.21438
1600014C10Rik	72244	RIKEN cDNA 1600014C10 gene	3.00716	2.47648	1.21429
Psen1	19164	presenilin 1	1.76536	1.45394	1.21419
Srpr	67398	signal recognition particle receptor ('docking	1.4772	1.21672	1.21408
Casp4	12363	caspase 4, apoptosis-related cysteine peptidase	4.2643	3.51259	1.214
Glrx	93692	glutaredoxin	4.87504	4.01662	1.21372
Eno1	13806	enolase 1, alpha non-neuron	2.06045	1.69771	1.21367
Srgn	19073	serglycin	6.62363	5.45986	1.21315
Bcl7b	12054	B cell CLL/lymphoma 7B	1.60702	1.32483	1.21301
6330416G13Rik	230279	RIKEN cDNA 6330416G13 gene	3.62825	2.99391	1.21188
Msantd3	66665	Myb/SANT-like DNA-binding domain containing 3	7.63401	6.30315	1.21114
Ms4a6d	68774	membrane-spanning 4-domains, subfamily A, member	22.4944	18.5764	1.21091
Tor4a	227612	torsin family 4, member A	1.66691	1.37705	1.21049
Ddit4	74747	DNA-damage-inducible transcript 4	3.15685	2.60979	1.20962
Lst1	16988	leukocyte specific transcript 1	5.10625	4.22174	1.20951
Aup1	11993	ancient ubiquitous protein 1	2.01492	1.66707	1.20866
4930599N23Rik	75379	RIKEN cDNA 4930599N23 gene	1.51225	1.25165	1.20821
Rab11fip1	75767	RAB11 family interacting protein 1 (class I)	3.95206	3.27583	1.20643
Slfn8	276950	schlafen 8	4.07505	3.38109	1.20525
Pgpep1	66522	pyroglutamyl-peptidase I	1.7758	1.47455	1.2043
Ccrl2	54199	chemokine (C-C motif) receptor-like 2	5.08262	4.2205	1.20427
Mrpl45	67036	mitochondrial ribosomal protein L45	2.43923	2.0269	1.20343
Ccnyl1	227210	cyclin Y-like 1	2.33955	1.94573	1.20241
Diap2	54004	-	1.79151	1.4917	1.20098
2310001H17Rik	76432	RIKEN cDNA 2310001H17 gene	1.90788	1.58923	1.20051
Micall2	231830	MICAL-like 2	3.34025	2.78277	1.20033
Ifi47	15953	interferon gamma inducible protein 47	5.21402	4.34516	1.19996
Rims3	242662	regulating synaptic membrane exocytosis 3	11.3655	9.47351	1.19971
Sqrdl	59010	sulfide quinone reductase-like (yeast)	1.64827	1.37481	1.19891
Surf4	20932	surfeit gene 4	1.65433	1.38056	1.19831
Psd	73728	pleckstrin and Sec7 domain containing	4.73868	3.95456	1.19828
Ptgir	19222	prostaglandin I receptor (IP)	1.9752	1.6484	1.19825
Cd80	12519	CD80 antigen	1.7586	1.46801	1.19795
Setd8	67956	SET domain containing (lysine methyltransferase) 8	2.30445	1.92397	1.19776
Arhgef3	71704	Rho guanine nucleotide exchange factor (GEF) 3	1.65664	1.384	1.19699
Gm34181	102637346	-	1.49336	1.24773	1.19686
Psmb8	16913	proteasome (prosome, macropain) subunit, beta type	2.60677	2.1783	1.1967
Hlx	15284	H2.0-like homeobox	2.19316	1.83307	1.19644
Map10	74393	microtubule-associated protein 10	3.37041	2.81775	1.19613
Tuba1a	22142	tubulin, alpha 1A	2.91996	2.4414	1.19602
Mthfr	17769	5,10-methylenetetrahydrofolate reductase	4.11358	3.4415	1.19529
Abca7	27403	ATP-binding cassette, sub-family A (ABC1), member	1.64218	1.37604	1.19341
Isg15	100038882	ISG15 ubiquitin-like modifier	23.0513	19.3203	1.19312
Rras	20130	Harvey rat sarcoma oncogene, subgroup R	2.66868	2.2372	1.19287
Psmd3	22123	proteasome (prosome, macropain) 26S subunit,	2.25795	1.89515	1.19144
Gm4575	100043659	predicted gene 4575	3.02969	2.54393	1.19095
Ap1m1	11767	adaptor-related protein complex AP-1, mu subunit 1	1.63566	1.37373	1.19067
Pabpn1	54196	poly(A) binding protein, nuclear 1	1.5344	1.28883	1.19054
Draxin	70433	dorsal inhibitory axon guidance protein	19.7252	16.5894	1.18903
Dpp9	224897	dipeptidylpeptidase 9	1.72243	1.44987	1.18799
Dtx3l	209200	deltex 3-like (Drosophila)	2.5827	2.17506	1.18742
Nlrc5	434341	NLR family, CARD domain containing 5	3.11529	2.62365	1.18739
Notch1	18128	notch 1	5.9167	4.98444	1.18703
Ggta1	14594	glycoprotein galactosyltransferase alpha 1, 3	2.76061	2.32642	1.18664
Slc7a8	50934	solute carrier family 7 (cationic amino acid	1.78811	1.50706	1.18649
Csrnp1	215418	cysteine-serine-rich nuclear protein 1	3.27568	2.76151	1.18619
Tmem127	69470	transmembrane protein 127	2.43053	2.0493	1.18603
Oas1b	23961	2'-5' oligoadenylate synthetase 1B	2.62658	2.2157	1.18544
Zcchc10	67966	zinc finger, CCHC domain containing 10	1.78685	1.50799	1.18492
Slc36a1	215335	solute carrier family 36 (proton/amino acid	2.05455	1.73419	1.18473
Ptpn12	19248	protein tyrosine phosphatase, non-receptor type 12	1.80177	1.52188	1.18391
Dnm2	13430	dynamin 2	1.56722	1.3239	1.18379
Fam46a	212943	family with sequence similarity 46, member A	2.42957	2.05273	1.18358
Casp1	12362	caspase 1	1.92456	1.62642	1.18331
Whamm	434204	WAS protein homolog associated with actin, golgi	2.08399	1.7615	1.18308
Gapdh	14433	glyceraldehyde-3-phosphate dehydrogenase	2.47083	2.08992	1.18226
Fyco1	17281	FYVE and coiled-coil domain containing 1	1.75642	1.48624	1.18178
Wtap	60532	Wilms tumour 1-associating protein	1.50847	1.27703	1.18123
Gsr	14782	glutathione reductase	4.44857	3.76713	1.18089
Mfsd7c	217721	major facilitator superfamily domain containing 7C	4.61025	3.90452	1.18075
Sgta	52551	small glutamine-rich tetratricopeptide repeat	1.86561	1.58026	1.18058
Tapbpl	213233	TAP binding protein-like	2.02778	1.7177	1.18052
Tlr3	142980	toll-like receptor 3	1.67977	1.42339	1.18012
Ndel1	83431	nuclear distribution gene E-like homolog 1 (A.	2.33746	1.98339	1.17852
Pydc4	623121	pyrin domain containing 4	10.57	8.97749	1.17739
Gbp9	236573	guanylate-binding protein 9	1.86787	1.58653	1.17733
Ocel1	77090	occludin/ELL domain containing 1	1.8771	1.59633	1.17588
Gm3534	100041831	predicted pseudogene 3534	3.57717	3.0428	1.17562
Fpr2	14289	formyl peptide receptor 2	56.2989	47.8909	1.17557
Smg9	71997	smg-9 homolog, nonsense mediated mRNA decay factor	1.71006	1.45537	1.175
Zmynd15	574428	zinc finger, MYND-type containing 15	2.33509	1.98757	1.17485
Taf1c	21341	TATA box binding protein (Tbp)-associated factor,	2.19773	1.87113	1.17455
Crlf2	57914	cytokine receptor-like factor 2	1.6037	1.3677	1.17255
Fbxl18	231863	F-box and leucine-rich repeat protein 18	1.8826	1.60587	1.17232
Lphn2	99633	latrophilin 2	2.391	2.03956	1.17231
Ifit1	15957	interferon-induced protein with tetratricopeptide	19.8094	16.9029	1.17195
Manf	74840	mesencephalic astrocyte-derived neurotrophic	1.64307	1.40228	1.17172
Zc3h12c	244871	zinc finger CCCH type containing 12C	1.84222	1.57337	1.17088
Fbxo6	50762	F-box protein 6	1.87898	1.60491	1.17077
Npepps	19155	aminopeptidase puromycin sensitive	2.00608	1.71371	1.17061
Creb5	231991	cAMP responsive element binding protein 5	3.17258	2.711	1.17026
Vimp	109815	VCP-interacting membrane protein	1.51756	1.29688	1.17016
Clec16a	74374	C-type lectin domain family 16, member A	1.61545	1.38102	1.16975
Gm6904	628693	predicted gene 6904	7.02743	6.01035	1.16922
Gpd2	14571	glycerol phosphate dehydrogenase 2, mitochondrial	3.31891	2.84099	1.16822
Pml	18854	promyelocytic leukemia	2.6531	2.27139	1.16805
Ccnd3	12445	cyclin D3	2.80144	2.39882	1.16784
Itga5	16402	integrin alpha 5 (fibronectin receptor alpha)	3.75394	3.21518	1.16757
Slfn2	20556	schlafen 2	3.36948	2.88606	1.1675
Pid1	98496	phosphotyrosine interaction domain containing 1	2.04608	1.75577	1.16535
Litaf	56722	LPS-induced TN factor	1.4532	1.24706	1.16531
Nfil3	18030	nuclear factor, interleukin 3, regulated	5.55248	4.76496	1.16527
Siglec1	20612	sialic acid binding Ig-like lectin 1, sialoadhesin	3.24369	2.78652	1.16406
Nfkb1	18033	nuclear factor of kappa light polypeptide gene	1.54415	1.32673	1.16388
Gbp3	55932	guanylate binding protein 3	12.3949	10.6629	1.16243
Ppp1r11	76497	protein phosphatase 1, regulatory (inhibitor)	2.01929	1.73765	1.16208
Gm4070	100042856	predicted gene 4070	2.54923	2.19607	1.16081
Hcfc1r1	353502	host cell factor C1 regulator 1 (XPO1-dependent)	1.72243	1.48691	1.1584
Ly96	17087	lymphocyte antigen 96	2.34831	2.02834	1.15775
Pyhin1	236312	pyrin and HIN domain family, member 1	7.73661	6.68583	1.15717
Rai14	75646	retinoic acid induced 14	1.74391	1.50804	1.15641
Zfp281	226442	zinc finger protein 281	1.83749	1.58906	1.15633
Gpsm3	106512	G-protein signalling modulator 3 (AGS3-like, C.	1.8947	1.63921	1.15586
Sde2	208768	SDE2 telomere maintenance homolog (S. pombe)	1.81858	1.57428	1.15518
Golga2	99412	golgi autoantigen, golgin subfamily a, 2	1.47661	1.27839	1.15506
D17Wsu92e	224647	DNA segment, Chr 17, Wayne State University 92,	1.42658	1.23532	1.15483
Pttg1	30939	pituitary tumor-transforming gene 1	1.81269	1.57031	1.15435
Nhs	195727	connector enhancer of kinase suppressor of Ras 2	5.8323	5.05262	1.15431
Ppp1r15b	108954	protein phosphatase 1, regulatory (inhibitor)	2.01872	1.74922	1.15407
Trim30d	209387	tripartite motif-containing 30D	4.87939	4.23332	1.15262
Usp18	24110	ubiquitin specific peptidase 18	17.9779	15.6073	1.1519
Gm20899	100042025	-	2.94296	2.55586	1.15146
Casz1	69743	castor zinc finger 1	2.95942	2.57174	1.15075
Rela	19697	v-rel reticuloendotheliosis viral oncogene homolog	1.54089	1.34024	1.14971
Ms4a4a	666907	-	34.3033	29.8433	1.14945
Zfp513	101023	zinc finger protein 513	1.68796	1.47206	1.14667
Prkcsh	19089	protein kinase C substrate 80K-H	1.79635	1.56792	1.14569
Cox17	12856	cytochrome c oxidase assembly protein 17	2.06671	1.80396	1.14566
Ddx24	27225	DEAD (Asp-Glu-Ala-Asp) box polypeptide 24	1.68734	1.47385	1.14485
Atxn7l3	217218	ataxin 7-like 3	1.7958	1.56863	1.14482
Hyou1	12282	hypoxia up-regulated 1	2.03754	1.78024	1.14453
Nab1	17936	Ngfi-A binding protein 1	1.54857	1.3531	1.14446
Tmbim4	68212	transmembrane BAX inhibitor motif containing 4	1.6049	1.40359	1.14342
2810408M09Rik	381406	RIKEN cDNA 2810408M09 gene	1.99563	1.74538	1.14338
Gtpbp6	107999	GTP binding protein 6 (putative)	1.82775	1.5993	1.14284
Tgtp2	100039796	T cell specific GTPase 2	12.2329	10.714	1.14177
Slc8b1	170756	solute carrier family 8 (sodium/lithium/calcium	1.8278	1.60191	1.14101
Dedd	21945	death effector domain-containing	1.84052	1.61455	1.13996
Klhl18	270201	kelch-like 18	1.57382	1.381	1.13962
Gde1	56209	glycerophosphodiester phosphodiesterase 1	1.736	1.52411	1.13902
Mllt11	56772	myeloid/lymphoid or mixed-lineage leukemia	2.14102	1.87985	1.13893
Flt3l	14256	FMS-like tyrosine kinase 3 ligand	3.37442	2.96401	1.13846
Tmem63a	208795	transmembrane protein 63a	1.89439	1.66515	1.13767
Os9	216440	amplified in osteosarcoma	1.74098	1.5319	1.13648
Naaa	67111	N-acylethanolamine acid amidase	2.36661	2.08296	1.13617
Gch1	14528	GTP cyclohydrolase 1	5.34843	4.70868	1.13587
D8Ertd82e	244418	DNA segment, Chr 8, ERATO Doi 82, expressed	1.49973	1.32046	1.13576
A930015D03Rik	77810	RIKEN cDNA A930015D03 gene	1.86392	1.64113	1.13576
Rrp7a	74778	ribosomal RNA processing 7 homolog A (S.	1.68308	1.48308	1.13485
4933432I03Rik	71264	RIKEN cDNA 4933432I03 gene	8.82079	7.77279	1.13483
Btg3	12228	B cell translocation gene 3	4.05705	3.57553	1.13467
Pilra	231805	paired immunoglobin-like type 2 receptor alpha	30.5453	26.9314	1.13419
1110008P14Rik	73737	RIKEN cDNA 1110008P14 gene	1.86518	1.64514	1.13375
Bak1	12018	BCL2-antagonist/killer 1	1.56006	1.37662	1.13325
Acat3	224530	acetyl-Coenzyme A acetyltransferase 3	3.54377	3.13275	1.1312
Arg1	11846	arginase, liver	87.3812	77.2561	1.13106
Gaa	14387	glucosidase, alpha, acid	1.49643	1.32374	1.13046
Sash1	70097	SAM and SH3 domain containing 1	1.52668	1.35058	1.13039
Gm7336	654473	predicted gene 7336	2.5748	2.2778	1.13039
Nomo1	211548	nodal modulator 1	1.58005	1.39957	1.12895
Eed	13626	embryonic ectoderm development	1.69122	1.49943	1.1279
Gm12250	631323	predicted gene 12250	5.96903	5.29219	1.1279
Ldha	16828	lactate dehydrogenase A	1.6739	1.4841	1.12789
Pfkl	18641	phosphofructokinase, liver, B-type	2.17822	1.93368	1.12647
Gm15564	102639045	-	3.62782	3.2221	1.12592
Glipr2	384009	GLI pathogenesis-related 2	14.9625	13.2984	1.12513
Gm34891	102638293	-	13.1586	11.6982	1.12484
Gsap	212167	gamma-secretase activating protein	2.94522	2.62012	1.12408
Gga1	106039	golgi associated, gamma adaptin ear containing, ARF	1.66781	1.48447	1.12351
Stard3	59045	START domain containing 3	2.17044	1.93248	1.12314
Slfn10-ps	237887	schlafen 10, pseudogene	1.52045	1.35391	1.12301
Abcc1	17250	ATP-binding cassette, sub-family C (CFTR/MRP),	1.44516	1.28891	1.12123
Gm13464	100041245	predicted gene 13464	4.73512	4.22409	1.12098
Prkrip1	66801	Prkr interacting protein 1 (IL11 inducible)	1.68431	1.50254	1.12097
Prmt2	15468	protein arginine N-methyltransferase 2	1.62486	1.44991	1.12066
Bcl2a1d	12047	B cell leukemia/lymphoma 2 related protein A1d	4.57005	4.07911	1.12036
Src	20779	Rous sarcoma oncogene	18.0426	16.1091	1.12003
Cpd	12874	carboxypeptidase D	2.84584	2.54127	1.11985
Ly6i	57248	lymphocyte antigen 6 complex, locus I	11.4698	10.2445	1.1196
Rnf126	70294	ring finger protein 126	1.71243	1.52989	1.11932
Gas2l1	78926	growth arrest-specific 2 like 1	1.75403	1.56794	1.11868
Cybb	13058	synovial sarcoma, X member B, breakpoint 8	3.19644	2.85741	1.11865
Gm12915	102634646	-	3.68232	3.29313	1.11818
D16Ertd472e	67102	DNA segment, Chr 16, ERATO Doi 472, expressed	4.22516	3.7803	1.11768
Hvcn1	74096	hydrogen voltage-gated channel 1	1.48583	1.32961	1.1175
March1	72925	membrane-associated ring finger (C3HC4) 1	6.64728	5.94996	1.1172
Gbp7	229900	guanylate binding protein 7	19.6523	17.5938	1.117
Strn4	97387	striatin, calmodulin binding protein 4	1.58103	1.41644	1.1162
Uba1	22201	EF-hand domain (C-terminal) containing 2	1.53029	1.37151	1.11576
Tnrc18	231861	trinucleotide repeat containing 18	1.36377	1.22316	1.11496
Sirt6	50721	sirtuin 6	2.25408	2.02462	1.11333
Gngt2	14710	guanine nucleotide binding protein (G protein),	1.74628	1.57019	1.11214
Kmt2d	381022	lysine (K)-specific methyltransferase 2D	1.38645	1.24724	1.11161
LOC102637719	102637719	-	7.47575	6.72528	1.11159
Arrdc4	66412	arrestin domain containing 4	2.43202	2.1907	1.11016
Gm5966	546683	predicted gene 5966	24.8901	22.4239	1.10998
Agpat6	102247	1-acylglycerol-3-phosphate O-acyltransferase 6	1.62045	1.46014	1.10979
Xkr8	381560	X Kell blood group precursor related family member	2.04834	1.84704	1.10899
Rhobtb1	69288	Rho-related BTB domain containing 1	2.40114	2.16531	1.10892
Gm31583	102633856	-	3.57403	3.22311	1.10888
Ccdc109b	66815	coiled-coil domain containing 109B	2.37988	2.14652	1.10872
Nlrp3	216799	NLR family, pyrin domain containing 3	3.01799	2.72352	1.10812
Mapkbp1	26390	mitogen-activated protein kinase binding protein 1	2.58239	2.33054	1.10806
Ralgds	19730	ral guanine nucleotide dissociation stimulator	4.73107	4.27024	1.10792
Hmox1	15368	heme oxygenase (decycling) 1	6.09759	5.50505	1.10764
LOC105246847	105246847	-	2.89854	2.6178	1.10724
Bcl2a1a	12044	B cell leukemia/lymphoma 2 related protein A1a	100.019	90.4172	1.1062
Gm9481	670250	predicted gene 9481	61.5995	55.7109	1.1057
LOC102638466	102638466	-	3.88566	3.52221	1.10319
Gm14005	100043424	predicted gene 14005	4.7421	4.29904	1.10306
Ube2l6	56791	ubiquitin-conjugating enzyme E2L 6	2.55736	2.31993	1.10234
Fam102b	329739	family with sequence similarity 102, member B	2.17158	1.97085	1.10185
Uqcrb	67530	ubiquinol-cytochrome c reductase binding protein	1.55679	1.41567	1.09968
Mrpl39	27393	mitochondrial ribosomal protein L39	1.7941	1.63421	1.09784
LOC102642641	102642641	-	3.34016	3.04314	1.0976
Pf4	56744	platelet factor 4	25.2135	22.9738	1.09749
Tmem132a	98170	transmembrane protein 132A	5.54787	5.05644	1.09719
Gm9619	674324	predicted gene 9619	5.25664	4.79555	1.09615
Csf3r	12986	colony stimulating factor 3 receptor (granulocyte)	3.86235	3.52361	1.09613
Arl5c	217151	ADP-ribosylation factor-like 5C	1.71514	1.56517	1.09582
Fbxl19	233902	F-box and leucine-rich repeat protein 19	1.52102	1.38827	1.09562
Kdm5b	75605	lysine (K)-specific demethylase 5B	2.20359	2.0113	1.09561
Selp	20344	selectin, platelet	22.2921	20.359	1.09495
Nudt1	17766	nudix (nucleoside diphosphate linked moiety X)-type	1.7002	1.55282	1.09491
Gba	14466	glucosidase, beta, acid	1.74525	1.59425	1.09472
4933430I17Rik	214106	RIKEN cDNA 4933430I17 gene	4.32237	3.94875	1.09462
Nfkbia	18035	nuclear factor of kappa light polypeptide gene	9.13938	8.35069	1.09445
Fam214b	230088	family with sequence similarity 214, member B	3.80917	3.48443	1.09319
Igsf6	80719	immunoglobulin superfamily, member 6	2.88113	2.64449	1.08948
Pvr	52118	poliovirus receptor	4.9626	4.55682	1.08905
Mitd1	69028	MIT, microtubule interacting and transport, domain	1.99093	1.82842	1.08888
Map1b	17755	microtubule-associated protein 1B	3.52217	3.23605	1.08842
Mllt1	64144	myeloid/lymphoid or mixed-lineage leukemia	1.74818	1.60809	1.08712
Plekhg2	101497	pleckstrin homology domain containing, family G	2.18799	2.01325	1.08679
LOC105245778	105245778	-	1.69124	1.55636	1.08667
Fam114a1	68303	family with sequence similarity 114, member A1	3.6965	3.4019	1.0866
P4ha1	18451	procollagen-proline, 2-oxoglutarate 4-dioxygenase	2.01743	1.85837	1.08559
Agrn	11603	agrin	2.37882	2.19697	1.08278
Pitpnm1	18739	phosphatidylinositol transfer protein,	2.34829	2.16895	1.08269
Gyk	14933	predicted gene 8770	2.76444	2.5571	1.08108
Calr	12317	calreticulin	2.66491	2.46632	1.08052
Pde4b	18578	phosphodiesterase 4B, cAMP specific	17.8291	16.51	1.0799
Mif	17319	macrophage migration inhibitory factor	1.36249	1.26174	1.07985
Asb6	72323	ankyrin repeat and SOCS box-containing 6	1.53346	1.42067	1.07939
Fam53c	66306	family with sequence similarity 53, member C	1.65293	1.53148	1.0793
Pira1	18722	paired-Ig-like receptor A1	2.46523	2.28431	1.0792
Il15ra	16169	interleukin 15 receptor, alpha chain	7.43015	6.88868	1.0786
Hsd17b14	66065	hydroxysteroid (17-beta) dehydrogenase 14	5.67588	5.2721	1.07659
Oaf	102644	OAF homolog (Drosophila)	7.85612	7.29962	1.07624
Oas1a	246730	2'-5' oligoadenylate synthetase 1A	4.43837	4.12722	1.07539
Ppp2r5b	225849	protein phosphatase 2, regulatory subunit B', beta	2.2914	2.13228	1.07462
Apba3	57267	amyloid beta (A4) precursor protein-binding, family	1.69153	1.57457	1.07428
A430093F15Rik	403202	RIKEN cDNA A430093F15 gene	3.88444	3.62062	1.07287
Slfn1	20555	schlafen 1	80.4535	75.1751	1.07021
Smox	228608	spermine oxidase	3.5809	3.34598	1.07021
LOC105246766	105246766	-	5.55047	5.18649	1.07018
Gm4518	100043560	predicted gene 4518	2.71402	2.5362	1.07011
Cp	12870	ceruloplasmin	17.5046	16.3592	1.07002
Clec2d	93694	C-type lectin domain family 2, member d	2.86172	2.67511	1.06976
Spsb1	74646	splA/ryanodine receptor domain and SOCS box	2.60434	2.43484	1.06961
Sh2b1	20399	SH2B adaptor protein 1	1.8074	1.68988	1.06954
Ifi35	70110	interferon-induced protein 35	3.53194	3.30405	1.06897
Slc39a7	14977	solute carrier family 39 (zinc transporter), member	2.09018	1.95804	1.06749
Il1rap	16180	interleukin 1 receptor accessory protein	2.08133	1.94978	1.06747
Ccdc88b	78317	coiled-coil domain containing 88B	2.20604	2.06799	1.06676
Ssbp4	76900	single stranded DNA binding protein 4	1.65827	1.55503	1.06639
Slc31a1	20529	solute carrier family 31, member 1	2.74184	2.57207	1.06601
Clcn7	26373	chloride channel 7	1.72458	1.61816	1.06577
Rhbdf2	217344	rhomboid 5 homolog 2 (Drosophila)	5.74226	5.39064	1.06523
A530013C23Rik	329562	RIKEN cDNA A530013C23 gene	2.70257	2.53725	1.06516
Ifi205	226695	interferon activated gene 205	100.945	95.0189	1.06236
Triobp	110253	TRIO and F-actin binding protein	2.08742	1.96491	1.06235
Ifnar1	15975	interferon (alpha and beta) receptor 1	1.65031	1.55384	1.06209
Rabggta	56187	Rab geranylgeranyl transferase, a subunit	1.75373	1.65298	1.06095
Heatr6	217026	HEAT repeat containing 6	1.84576	1.74111	1.06011
Slc38a10	72055	solute carrier family 38, member 10	2.11784	2.0007	1.05855
Tmem171	380863	transmembrane protein 171	1.89787	1.79556	1.05698
Pgk1	18655	valosin containing protein, related sequence	1.36165	1.28828	1.05695
Gm6548	625054	predicted gene 6548	1.71284	1.62189	1.05608
Mx2	17858	MX dynamin-like GTPase 2	6.81981	6.46309	1.05519
Adar	56417	adenosine deaminase, RNA-specific	2.7453	2.60338	1.05451
Atp6v0c-ps2	100039636	ATPase, H+ transporting, lysosomal V0 subunit C,	2.22973	2.11495	1.05427
Zfp503	218820	zinc finger protein 503	3.18784	3.02463	1.05396
Gm33397	102636289	-	2.80936	2.66677	1.05347
Gm2546	100040001	predicted gene 2546	3.1771	3.01598	1.05342
Ppp1r14a	68458	protein phosphatase 1, regulatory (inhibitor)	2.16925	2.05936	1.05336
Il12b	16160	interleukin 12b	24.4665	23.2299	1.05323
LOC105245244	105245244	-	1.60084	1.52088	1.05258
Abca1	11303	ATP-binding cassette, sub-family A (ABC1), member	4.36883	4.15073	1.05254
Ccr1	12768	chemokine (C-C motif) receptor 1	45.3597	43.0998	1.05243
Sh2b2	23921	SH2B adaptor protein 2	1.99588	1.8979	1.05163
Slc16a3	80879	solute carrier family 16 (monocarboxylic acid	4.75095	4.51806	1.05155
Cox6a1	12861	cytochrome c oxidase subunit VIa polypeptide 1	1.36668	1.3004	1.05096
Setd1b	208043	SET domain containing 1B	1.44658	1.37757	1.0501
Cox6a1	12861	cytochrome c oxidase subunit VIa polypeptide 1	1.36668	1.3004	1.05096
Setd1b	208043	SET domain containing 1B	1.44658	1.37757	1.0501
C920025E04Rik	667803	RIKEN cDNA C920025E04 gene	2.04689	1.94947	1.04997
Traf3ip2	103213	TRAF3 interacting protein 2	2.833	2.70009	1.04923
Tnfaip3	21929	tumor necrosis factor, alpha-induced protein 3	7.12747	6.79467	1.04898
Rabgef1	56715	RAB guanine nucleotide exchange factor (GEF) 1	2.37685	2.26931	1.04739
Ccl4	20303	chemokine (C-C motif) ligand 4	24.61	23.535	1.04567
Apba1	319924	amyloid beta (A4) precursor protein binding, family	1.71289	1.63945	1.0448
Vasn	246154	vasorin	2.02108	1.93558	1.04418
Oas1c	114643	2'-5' oligoadenylate synthetase 1C	1.72107	1.64992	1.04312
Arid5a	214855	AT rich interactive domain 5A (MRF1-like)	7.47069	7.16248	1.04303
Smim3	106878	small integral membrane protein 3	2.22548	2.13392	1.04291
Atrnl1	226255	attractin like 1	5.38462	5.16611	1.0423
Spred3	101809	sprouty-related, EVH1 domain containing 3	2.36587	2.27089	1.04183
Med23	70208	mediator complex subunit 23	1.64743	1.58137	1.04178
Nucb2	53322	nucleobindin 2	4.8184	4.62877	1.04097
Filip1l	78749	filamin A interacting protein 1-like	2.89697	2.78318	1.04088
Acvr1b	11479	activin A receptor, type 1B	1.68912	1.62286	1.04083
Fosl2	14284	fos-like antigen 2	1.83128	1.76027	1.04034
Saa4	20211	serum amyloid A 4	2.89257	2.78388	1.03904
1500017E21Rik	668215	RIKEN cDNA 1500017E21 gene	1.97561	1.90169	1.03887
Adam19	11492	a disintegrin and metallopeptidase domain 19	2.57653	2.48091	1.03854
Slc39a14	213053	solute carrier family 39 (zinc transporter), member	3.59666	3.46871	1.03689
Gm33970	102637066	-	9.75411	9.40913	1.03666
Traf1	22029	TNF receptor-associated factor 1	13.7796	13.2928	1.03662
Sec61a1	53421	Sec61 alpha 1 subunit (S. cerevisiae)	1.51326	1.46063	1.03604
Il17ra	16172	interleukin 17 receptor A	2.32495	2.24802	1.03422
Mt2	17750	metallothionein 2	17.2537	16.7037	1.03293
Jak2	16452	Janus kinase 2	11.4609	11.0995	1.03256
LOC105245847	105245847	-	16.3416	15.8573	1.03054
LOC105245502	105245502	-	3.06968	2.97875	1.03053
Ccdc107	622404	coiled-coil domain containing 107	1.60824	1.56167	1.02982
Mark4	232944	MAP/microtubule affinity-regulating kinase 4	1.551	1.50731	1.02898
Stat3	20848	signal transducer and activator of transcription 3	2.46692	2.40262	1.02676
Ttc39c	72747	tetratricopeptide repeat domain 39C	2.25027	2.1917	1.02672
Ttc39b	69863	tetratricopeptide repeat domain 39B	1.81139	1.76549	1.026
Pdia4	12304	protein disulfide isomerase associated 4	1.38796	1.35309	1.02577
Nek6	59126	NIMA (never in mitosis gene a)-related expressed	1.85214	1.80667	1.02517
Fiz1	23877	Flt3 interacting zinc finger protein 1	1.50095	1.46702	1.02313
Slc25a37	67712	solute carrier family 25, member 37	2.24932	2.19888	1.02294
Fbxo40	207215	F-box protein 40	3.20408	3.13252	1.02285
Bambi-ps1	81913	BMP and activin membrane-bound inhibitor,	7.74656	7.57867	1.02215
Erich2	66748	glutamate rich 2	23.7732	23.2975	1.02042
Gm31166	102633307	-	5.25218	5.14878	1.02008
9530082P21Rik	638247	RIKEN cDNA 9530082P21 gene	2.22948	2.18693	1.01945
Gm5345	384808	predicted gene 5345	19.1904	18.8339	1.01893
Ifih1	71586	interferon induced with helicase C domain 1	4.4546	4.37701	1.01773
Taf10	24075	TAF10 RNA polymerase II, TATA box binding protein	1.769	1.73822	1.01771
Serpine1	18787	serine (or cysteine) peptidase inhibitor, clade E,	3.53807	3.47756	1.0174
1810055G02Rik	72056	RIKEN cDNA 1810055G02 gene	1.63086	1.60318	1.01726
Il20rb	213208	interleukin 20 receptor beta	4.15408	4.08812	1.01614
Fkbp2	14227	FK506 binding protein 2	1.44874	1.42597	1.01596
4833427F10Rik	74601	RIKEN cDNA 4833427F10 gene	6.31281	6.21755	1.01532
Prdx1	18477	peroxiredoxin 1	1.25739	1.24076	1.0134
Unc13d	70450	unc-13 homolog D (C. elegans)	1.46478	1.44555	1.0133
Snx18	170625	sorting nexin 18	2.9459	2.90793	1.01306
Kdm6b	216850	KDM1 lysine (K)-specific demethylase 6B	7.38609	7.29669	1.01225
Rara	19401	retinoic acid receptor, alpha	1.67104	1.65151	1.01183
Mgat4a	269181	mannoside acetylglucosaminyltransferase 4,	2.03236	2.00869	1.01178
Gm19026	100418138	predicted gene, 19026	27.9784	27.6684	1.0112
Cdc42ep4	56699	CDC42 effector protein (Rho GTPase binding) 4	1.74196	1.72269	1.01119
Apobr	171504	apolipoprotein B receptor	1.43329	1.41841	1.01049
Bnip3	12176	BCL2/adenovirus E1B interacting protein 3	2.53134	2.50589	1.01016
Pla1a	85031	phospholipase A1 member A	15.6278	15.4727	1.01002
Fmnl2	71409	formin-like 2	3.81627	3.78043	1.00948
Kif1c	16562	kinesin family member 1C	1.38239	1.37092	1.00836
Timm8b	30057	translocase of inner mitochondrial membrane 8B	1.45061	1.43942	1.00777
Tap2	21355	transporter 2, ATP-binding cassette, sub-family B	2.75078	2.7333	1.0064
Gm32287	102634786	-	2.16111	2.14758	1.0063
Glp2r	93896	glucagon-like peptide 2 receptor	3.59601	3.57413	1.00612
