# Supplementary material for: Implication of the IL-10-Expression Signature in the Pathogenicity of Leptospira-Infected Macrophages
Source: Microbiol Spectr. 2022 May 31;10(3):e02595-21. doi: 10.1128/spectrum.02595-21 (PMC9241676; doi:10.1128/spectrum.02595-21)
Supplement: SUPPLEMENTAL FILE 5 — Table S6. Download spectrum.02595-21-s005.xls, XLS file, 0.05 MB [file spectrum.02595-21-s005.xls]

## Sheet: C2
Table S6: Pathways significantly enriched in GSEA
L. interrogans-infected macrophages (2 h)
NAME	ES	NES	NOM p-val	FDR q-val
HALLMARK_TNFA_SIGNALING_VIA_NFKB	0.79282	3.29038	0	0
HALLMARK_INFLAMMATORY_RESPONSE	0.789528	3.23091	0	0
HALLMARK_INTERFERON_GAMMA_RESPONSE	0.756057	3.11458	0	0
HALLMARK_INTERFERON_ALPHA_RESPONSE	0.750303	2.80111	0	0
HALLMARK_ALLOGRAFT_REJECTION	0.681306	2.75246	0	0
HALLMARK_IL6_JAK_STAT3_SIGNALING	0.753663	2.68879	0	0
HALLMARK_HYPOXIA	0.596146	2.42205	0	0
HALLMARK_IL2_STAT5_SIGNALING	0.576109	2.35925	0	0
HALLMARK_COMPLEMENT	0.581659	2.33101	0	0
HALLMARK_EPITHELIAL_MESENCHYMAL_TRANSITION	0.578085	2.28457	0	0
HALLMARK_APOPTOSIS	0.539091	2.12403	0	0
HALLMARK_UV_RESPONSE_UP	0.480366	1.87694	0	0.000245522
HALLMARK_NOTCH_SIGNALING	0.65534	1.90533	0.0018315	0.000264408
HALLMARK_UV_RESPONSE_DN	0.503091	1.95429	0	0.000286442
HALLMARK_COAGULATION	0.495033	1.8565	0	0.00050672
HALLMARK_APICAL_JUNCTION	0.44919	1.76078	0	0.00128686
HALLMARK_MYC_TARGETS_V2	0.50195	1.742	0.00180832	0.00145841
HALLMARK_MTORC1_SIGNALING	0.407435	1.7066	0	0.00207216
HALLMARK_KRAS_SIGNALING_UP	0.42278	1.6852	0	0.00231795
HALLMARK_ANGIOGENESIS	0.562232	1.65377	0.00875657	0.00298522
HALLMARK_ESTROGEN_RESPONSE_EARLY	0.401939	1.61256	0	0.00546087
HALLMARK_REACTIVE_OXYGEN_SPECIES_PATHWAY	0.476276	1.61583	0.00724638	0.00550504
HALLMARK_P53_PATHWAY	0.378782	1.56239	0.00163132	0.00829361
HALLMARK_UNFOLDED_PROTEIN_RESPONSE	0.388664	1.48298	0.0104712	0.0165705
HALLMARK_TGF_BETA_SIGNALING	0.436433	1.48593	0.020073	0.01684
HALLMARK_ESTROGEN_RESPONSE_LATE	0.370802	1.47817	0.00508475	0.0169714
HALLMARK_PI3K_AKT_MTOR_SIGNALING	0.381828	1.44559	0.0104348	0.0215411
HALLMARK_KRAS_SIGNALING_DN	0.390788	1.44977	0.0192982	0.021889
HALLMARK_CHOLESTEROL_HOMEOSTASIS	0.398043	1.42069	0.0309654	0.0278693
HALLMARK_MYC_TARGETS_V1	0.333264	1.3811	0.00809062	0.0386245
HALLMARK_GLYCOLYSIS	0.317321	1.28344	0.0412044	0.0853696

## Sheet: P2
Table S6: Pathways significantly enriched in GSEA
L. biflexa-infected macrophages (2 h)
NAME	ES	NES	NOM p-val	FDR q-val
HALLMARK_TNFA_SIGNALING_VIA_NFKB	0.812553	3.52623	0	0
HALLMARK_INFLAMMATORY_RESPONSE	0.8033	3.41585	0	0
HALLMARK_INTERFERON_GAMMA_RESPONSE	0.747597	3.19878	0	0
HALLMARK_ALLOGRAFT_REJECTION	0.675541	2.87643	0	0
HALLMARK_INTERFERON_ALPHA_RESPONSE	0.726199	2.85905	0	0
HALLMARK_IL6_JAK_STAT3_SIGNALING	0.726326	2.73354	0	0
HALLMARK_IL2_STAT5_SIGNALING	0.581834	2.48799	0	0
HALLMARK_COMPLEMENT	0.587724	2.46075	0	0
HALLMARK_HYPOXIA	0.563524	2.3919	0	0
HALLMARK_EPITHELIAL_MESENCHYMAL_TRANSITION	0.561946	2.32845	0	0
HALLMARK_APOPTOSIS	0.52665	2.17453	0	0
HALLMARK_UV_RESPONSE_UP	0.468319	1.93079	0	0.000121302
HALLMARK_UV_RESPONSE_DN	0.499412	1.99279	0	0.00013141
HALLMARK_COAGULATION	0.471375	1.81338	0	0.000907601
HALLMARK_NOTCH_SIGNALING	0.601922	1.7978	0	0.0010446
HALLMARK_KRAS_SIGNALING_UP	0.42364	1.76036	0	0.00172514
HALLMARK_MTORC1_SIGNALING	0.382135	1.65603	0	0.00408063
HALLMARK_APICAL_JUNCTION	0.408934	1.66927	0	0.00421581
HALLMARK_MYC_TARGETS_V2	0.434235	1.56384	0.00686499	0.00951332
HALLMARK_ESTROGEN_RESPONSE_EARLY	0.378264	1.56773	0	0.00954042
HALLMARK_P53_PATHWAY	0.361392	1.54849	0	0.00967127
HALLMARK_ANGIOGENESIS	0.522233	1.54941	0.0257511	0.0101318
HALLMARK_ESTROGEN_RESPONSE_LATE	0.361079	1.51875	0.00224215	0.0128675
HALLMARK_ANDROGEN_RESPONSE	0.373157	1.45393	0.012848	0.02196
HALLMARK_UNFOLDED_PROTEIN_RESPONSE	0.358519	1.42566	0.013245	0.0282937
HALLMARK_CHOLESTEROL_HOMEOSTASIS	0.381051	1.39359	0.0337838	0.0359307
HALLMARK_MYC_TARGETS_V1	0.317806	1.3717	0.0154185	0.0424213
HALLMARK_PI3K_AKT_MTOR_SIGNALING	0.34956	1.3601	0.03	0.0457197
HALLMARK_KRAS_SIGNALING_DN	0.349899	1.33142	0.0465632	0.0548923

## Sheet: C24
Table S6: Pathways significantly enriched in GSEA
L. interrogans-infected macrophages (24 h)
NAME	ES	NES	NOM p-val	FDR q-val
HALLMARK_INTERFERON_GAMMA_RESPONSE	0.782835	3.60693	0	0
HALLMARK_INTERFERON_ALPHA_RESPONSE	0.815607	3.48238	0	0
HALLMARK_INFLAMMATORY_RESPONSE	0.68693	3.23526	0	0
HALLMARK_IL6_JAK_STAT3_SIGNALING	0.719562	3.0012	0	0
HALLMARK_TNFA_SIGNALING_VIA_NFKB	0.621581	2.97886	0	0
HALLMARK_ALLOGRAFT_REJECTION	0.57837	2.66255	0	0
HALLMARK_COMPLEMENT	0.477442	2.20089	0	0
HALLMARK_HYPOXIA	0.438063	1.96157	0	0.00083668
HALLMARK_EPITHELIAL_MESENCHYMAL_TRANSITION	0.400485	1.77073	0	0.00320329
HALLMARK_IL2_STAT5_SIGNALING	0.350147	1.62409	0	0.0111557
HALLMARK_APOPTOSIS	0.343191	1.53602	0	0.0160822
HALLMARK_COAGULATION	0.369159	1.53739	0	0.01724
HALLMARK_PI3K_AKT_MTOR_SIGNALING	0.345268	1.45151	0.00980392	0.0267989
HALLMARK_P53_PATHWAY	0.313401	1.43289	0	0.0268073
HALLMARK_KRAS_SIGNALING_UP	0.300245	1.35731	0	0.0384338
HALLMARK_UV_RESPONSE_UP	0.300232	1.36153	0.0121951	0.0402084
HALLMARK_APICAL_JUNCTION	0.310662	1.36461	0.0147059	0.0411338
HALLMARK_XENOBIOTIC_METABOLISM	0.28789	1.31823	0.0285714	0.0502672

## Sheet: P24
Table S6: Pathways significantly enriched in GSEA
L. biflexa-infected macrophages (24 h)
NAME	ES	NES	NOM p-val	FDR q-val
HALLMARK_INTERFERON_GAMMA_RESPONSE	0.760645	3.61535	0	0
HALLMARK_INTERFERON_ALPHA_RESPONSE	0.780062	3.4624	0	0
HALLMARK_INFLAMMATORY_RESPONSE	0.644854	3.08004	0	0
HALLMARK_IL6_JAK_STAT3_SIGNALING	0.727042	2.9817	0	0
HALLMARK_TNFA_SIGNALING_VIA_NFKB	0.569574	2.73128	0	0
HALLMARK_ALLOGRAFT_REJECTION	0.560296	2.63603	0	0
HALLMARK_COMPLEMENT	0.494793	2.33134	0	0
HALLMARK_HYPOXIA	0.472811	2.23516	0	0
HALLMARK_EPITHELIAL_MESENCHYMAL_TRANSITION	0.407857	1.88611	0	0.00110295
HALLMARK_COAGULATION	0.362843	1.59762	0	0.0104481
HALLMARK_IL2_STAT5_SIGNALING	0.311525	1.47321	0	0.0297835
HALLMARK_KRAS_SIGNALING_UP	0.307261	1.44097	0	0.0316783
HALLMARK_P53_PATHWAY	0.28873	1.37521	0	0.0499371
HALLMARK_APICAL_JUNCTION	0.321103	1.47143	0.00680272	0.0274925
HALLMARK_APOPTOSIS	0.365269	1.65152	0.0075188	0.00758378
HALLMARK_XENOBIOTIC_METABOLISM	0.292225	1.36276	0.00826446	0.0507539
