# Supplementary material for: Implication of the IL-10-Expression Signature in the Pathogenicity of Leptospira-Infected Macrophages
Source: Microbiol Spectr. 2022 May 31;10(3):e02595-21. doi: 10.1128/spectrum.02595-21 (PMC9241676; doi:10.1128/spectrum.02595-21)
Supplement: SUPPLEMENTAL FILE 6 — Table S7. Download spectrum.02595-21-s006.xls, XLS file, 0.1 MB [file spectrum.02595-21-s006.xls]

## Sheet: HALLMARK_REACTIVE_OXYGEN_SPECIE
Table S7: List of core enrichment genes
HALLMARK_REACTIVE_OXYGEN_SPECIE
GENE SYMBOL	GENE_TITLE	RANK IN GENE LIST	RANK METRIC SCORE	CORE ENRICHMENT
Sod2	Superoxide dismutase 2, mitochondrial	84	4.53895	Yes
Junb	Transcription factor jun-B	152	4.18244	Yes
Txnrd1	Thioredoxin reductase 1, cytoplasmic	244	3.73954	Yes
Pfkp	Phosphofructokinase, Platelet	330	3.38019	Yes
Abcc1	ATP Binding Cassette Subfamily C Member 1	432	3.0907	Yes
Sbno2	Strawberry Notch Homolog 2	436	3.08094	Yes
Glrx	Glutaredoxin	462	2.99769	Yes
Lsp1	Lymphocyte Specific Protein 1	1108	1.87333	Yes
Gsr	Glutathione-Disulfide Reductase	1171	1.80386	Yes
Srxn1	Sulfiredoxin 1	1243	1.7339	Yes
Txn1	Thioredoxin 1	1461	1.52795	Yes
Stk25	Serine/Threonine Kinase 25	1536	1.46909	Yes
Ercc2	ERCC Excision Repair 2, TFIIH Core Complex Helicase Subunit	1627	1.3925	Yes
Prdx6	Peroxiredoxin 6	1767	1.30594	Yes

## Sheet: HALLMARK_TGF_BETA_SIGNALING
Table S7: List of core enrichment genes
HALLMARK_TGF_BETA_SIGNALING
GENE SYMBOL	GENE_TITLE	RANK IN GENE LIST	RANK METRIC SCORE	RUNNING ES	CORE ENRICHMENT
SERPINE1	Serpin Family E Member 1	10	4.85413	0.0772294	Yes
JUNB	JunB Proto-Oncogene, AP-1 Transcription Factor Subunit	152	4.18244	0.133229	Yes
PMEPA1	Prostate Transmembrane Protein, Androgen Induced 1	584	2.71497	0.142543	Yes
SKIL	SKI Like Proto-Oncogene	669	2.5234	0.176415	Yes
FURIN	Furin, Paired Basic Amino Acid Cleaving Enzyme	847	2.25429	0.198553	Yes
PPP1R15A	Protein Phosphatase 1 Regulatory Subunit 15A	897	2.1578	0.229336	Yes
IFNGR2	Interferon Gamma Receptor 2	1060	1.94863	0.247756	Yes
MAP3K7	Mitogen-Activated Protein Kinase Kinase Kinase 7	1073	1.93052	0.277832	Yes
UBE2D3	Ubiquitin Conjugating Enzyme E2 D3	1082	1.90439	0.307806	Yes
SMURF1	SMAD Specific E3 Ubiquitin Protein Ligase 1	1102	1.87724	0.336468	Yes
HIPK2	Homeodomain Interacting Protein Kinase 2	1371	1.60202	0.340874	Yes
BCAR3	BCAR3 Adaptor Protein, NSP Family Member	1509	1.48671	0.353861	Yes
HDAC1	Histone Deacetylase 1	1541	1.46692	0.374971	Yes
ACVR1	Activin A Receptor Type 1	1635	1.38554	0.389836	Yes
ENG	Endoglin	1653	1.37232	0.410541	Yes
TGFB1	Transforming Growth Factor Beta 1	1962	1.15854	0.404633	Yes
PPM1A	Protein Phosphatase, Mg2+/Mn2+ Dependent 1A	2009	1.13028	0.419138	Yes
THBS1	Thrombospondin 1	2020	1.12549	0.436433	Yes

## Sheet: HALLMARK_GLYCOLYSIS
Table S7: List of core enrichment genes
HALLMARK_GLYCOLYSIS
GENE SYMBOL	GENE_TITLE	RANK IN GENE LIST	RANK METRIC SCORE	RUNNING ES	CORE ENRICHMENT
ADORA2B	Adenosine A2b Receptor	60	4.64289	0.0210132	Yes
TPBG	Trophoblast Glycoprotein	121	4.35233	0.0404096	Yes
CD44	CD44 Molecule (Indian Blood Group)	262	3.64673	0.0494498	Yes
VCAN	Versican	309	3.44951	0.0649477	Yes
SAP30	Sin3A Associated Protein 30	315	3.42192	0.0835873	Yes
IER3	Immediate Early Response 3	323	3.40653	0.101981	Yes
PFKP	Phosphofructokinase, Platelet	330	3.38019	0.120307	Yes
EXT1	Exostosin Glycosyltransferase 1	336	3.34677	0.138529	Yes
GLRX	Glutaredoxin	462	2.99769	0.145163	Yes
ISG20	Interferon Stimulated Exonuclease Gene 20	645	2.56953	0.144834	Yes
MET	MET Proto-Oncogene, Receptor Tyrosine Kinase	655	2.54368	0.158265	Yes
ENO2	Enolase 2	673	2.51625	0.1709	Yes
AGRN	Agrin	684	2.50119	0.184014	Yes
SLC16A3	Solute Carrier Family 16 Member 3	774	2.34299	0.189899	Yes
CITED2	Cbp/P300 Interacting Transactivator With Glu/Asp Rich Carboxy-Terminal Domain 2	786	2.33238	0.201993	Yes
AK4	Adenylate Kinase 4	829	2.27705	0.211288	Yes
SDC1	Syndecan 1	944	2.09461	0.213781	Yes
TPST1	Tyrosylprotein Sulfotransferase 1	964	2.06657	0.223754	Yes
IRS2	Insulin Receptor Substrate 2	1064	1.94702	0.226631	Yes
GPC1	Glypican 1	1071	1.93437	0.236913	Yes
SLC25A10	Solute Carrier Family 25 Member 10	1111	1.87182	0.244194	Yes
ERO1A	Endoplasmic Reticulum Oxidoreductase 1 Alpha	1116	1.86777	0.254266	Yes
HSPA5	Heat Shock Protein Family A (Hsp70) Member 5	1182	1.79304	0.259019	Yes
PPP2CB	Protein Phosphatase 2 Catalytic Subunit Beta	1262	1.71436	0.262209	Yes
PSMC4	Proteasome 26S Subunit, ATPase 4	1305	1.66896	0.268121	Yes
ENO1	Enolase 1	1324	1.63952	0.275797	Yes
SDC3	Syndecan 3	1401	1.56713	0.278409	Yes
PAM	Peptidylglycine Alpha-Amidating Monooxygenase	1457	1.53024	0.282504	Yes
TXN	Thioredoxin	1461	1.52795	0.290765	Yes
HK2	Hexokinase 2	1553	1.45507	0.291548	Yes
HDLBP	High Density Lipoprotein Binding Protein	1577	1.43234	0.29767	Yes
COG2	Component Of Oligomeric Golgi Complex 2	1695	1.35003	0.295778	Yes
XYLT2	Xylosyltransferase 2	1703	1.34415	0.302695	Yes
LHPP	Phospholysine Phosphohistidine Inorganic Pyrophosphate Phosphatase	1728	1.32891	0.308161	Yes
DDIT4	DNA Damage Inducible Transcript 4	1740	1.32243	0.314636	Yes
HOMER1	Homer Scaffold Protein 1	1796	1.27695	0.317321	Yes

## Sheet: HALLMARK_UV_RESPONSE_UP
Table S7: List of core enrichment genes
HALLMARK_UV_RESPONSE_UP
GENE SYMBOL	GENE_TITLE	RANK IN GENE LIST	RANK METRIC SCORE	RUNNING ES	CORE ENRICHMENT
MMP14	Matrix Metallopeptidase 14	12	4.85032	0.0244135	Yes
CXCL2	C-X-C Motif Chemokine Ligand 2	55	4.57261	0.0449681	Yes
RASGRP1	RAS Guanyl Releasing Protein 1	81	4.43635	0.0661733	Yes
SOD2	Superoxide Dismutase 2	85	4.40135	0.0889597	Yes
IL6	Interleukin 6	89	4.37257	0.111596	Yes
NFKBIA	NFKB Inhibitor Alpha	149	3.81859	0.126842	Yes
SLC6A12	Solute Carrier Family 6 Member 12	155	3.78072	0.146221	Yes
HMOX1	Heme Oxygenase 1	196	3.46511	0.161142	Yes
TAP1	Transporter 1, ATP Binding Cassette Subfamily B Member	218	3.37549	0.177117	Yes
GCH1	GTP Cyclohydrolase 1	262	3.14237	0.190109	Yes
ICAM1	Intercellular Adhesion Molecule 1	283	3.06299	0.20453	Yes
SELENOW	Selenoprotein W	311	2.94494	0.217772	Yes
GRINA	Glutamate Ionotropic Receptor NMDA Type Subunit Associated Protein 1	325	2.88273	0.231811	Yes
LYN	LYN Proto-Oncogene, Src Family Tyrosine Kinase	401	2.54594	0.239116	Yes
CCND3	Cyclin D3	431	2.43975	0.249555	Yes
JUNB	JunB Proto-Oncogene, AP-1 Transcription Factor Subunit	449	2.37069	0.260595	Yes
ALAS1	5'-Aminolevulinate Synthase 1	551	2.06081	0.263276	Yes
STARD3	StAR Related Lipid Transfer Domain Containing 3	582	1.98861	0.271274	Yes
BSG	Basigin (Ok Blood Group)	606	1.93941	0.279576	Yes
BTG2	BTG Anti-Proliferation Factor 2	748	1.65555	0.27693	Yes
APOM	Apolipoprotein M	901	1.41827	0.27216	Yes
AP2S1	Adaptor Related Protein Complex 2 Subunit Sigma 1	953	1.34056	0.275083	Yes
TMBIM6	Transmembrane BAX Inhibitor Motif Containing 6	963	1.32067	0.281271	Yes
CDC34	Cell Division Cycle 34, Ubiqiutin Conjugating Enzyme	969	1.31248	0.287736	Yes
ARRB2	Arrestin Beta 2	1012	1.25408	0.290929	Yes
ENO2	Enolase 2	1045	1.21402	0.294714	Yes
CA2	Carbonic Anhydrase 2	1170	1.08077	0.290424	Yes
BAK1	BCL2 Antagonist/Killer 1	1219	1.03483	0.291989	Yes
BTG3	BTG Anti-Proliferation Factor 3	1270	0.992521	0.293171	Yes
HYAL2	Hyaluronidase 2	1341	0.942953	0.292491	Yes
PDAP1	PDGFA Associated Protein 1	1348	0.939417	0.296924	Yes
MGAT1	Alpha-1,3-Mannosyl-Glycoprotein 2-Beta-N-Acetylglucosaminyltransferase	1369	0.92389	0.300154	Yes
PPT1	Palmitoyl-Protein Thioesterase 1	1427	0.888692	0.300232	Yes

## Sheet: HALLMARK_PI3K_AKT_MTOR_SIGNALIN
Table S7: List of core enrichment genes
HALLMARK_PI3K_AKT_MTOR_SIGNALIN
GENE SYMBOL	GENE_TITLE	RANK IN GENE LIST	RANK METRIC SCORE	RUNNING ES	CORE ENRICHMENT
SLA	Src Like Adaptor	104	4.2396	0.0418502	Yes
NOD1	Nucleotide Binding Oligomerization Domain Containing 1	128	4.00825	0.0874368	Yes
CDKN1A	Cyclin Dependent Kinase Inhibitor 1A	248	3.20371	0.115832	Yes
STAT2	Signal Transducer And Activator Of Transcription 2	295	3.00981	0.147767	Yes
NFKBIB	NFKB Inhibitor Beta	376	2.66412	0.172894	Yes
CALR	Calreticulin	396	2.5603	0.201669	Yes
IL2RG	Interleukin 2 Receptor Subunit Gamma	415	2.50434	0.229861	Yes
TRAF2	TNF Receptor Associated Factor 2	486	2.2454	0.250833	Yes
SLC2A1	Solute Carrier Family 2 Member 1	518	2.15473	0.27385	Yes
PRKCB	Protein Kinase C Beta	600	1.94795	0.290424	Yes
AP2M1	Adaptor Related Protein Complex 2 Subunit Mu 1	672	1.78085	0.30582	Yes
GRK2	G Protein-Coupled Receptor Kinase 2	701	1.73454	0.324105	Yes
MYD88	MYD88 Innate Immune Signal Transduction Adaptor	723	1.70092	0.342552	Yes
TNFRSF1A	TNF Receptor Superfamily Member 1A	900	1.41841	0.345268	Yes

## Sheet: REACTOME_INTERLEUKIN_10_SIGNALI
Table S7: List of core enrichment genes
REACTOME_INTERLEUKIN_10_SIGNALI
GENE SYMBOL	GENE_TITLE	RANK IN GENE LIST	RANK METRIC SCORE	RUNNING ES	CORE ENRICHMENT
CCL4	C-C Motif Chemokine Ligand 4	11293	-0.793038	-0.677441	Yes
CCR1	C-C Motif Chemokine Receptor 1	11330	-0.803594	-0.658282	Yes
IL1RN	Interleukin 1 Receptor Antagonist	11358	-0.810949	-0.638205	Yes
FPR1	Formyl Peptide Receptor 1	11833	-0.985137	-0.648921	Yes
IL10	Interleukin 10	12005	-1.08509	-0.632788	Yes
IL1R1	Interleukin 1 Receptor Type 1	12030	-1.10536	-0.604404	Yes
CD86	CD86 Molecule	12315	-1.41616	-0.58819	Yes
CCL3	C-C Motif Chemokine Ligand 3	12328	-1.43785	-0.549738	Yes
CCR2	C-C Motif Chemokine Receptor 2	12413	-1.67646	-0.510476	Yes
IL6	Interleukin 6	12491	-1.90693	-0.464341	Yes
IL1B	Interleukin 1 Beta	12510	-1.98093	-0.411483	Yes
CSF3	Colony Stimulating Factor 3	12534	-2.11681	-0.355299	Yes
CCL2	C-C Motif Chemokine Ligand 2	12549	-2.24114	-0.294992	Yes
PTGS2	Prostaglandin-Endoperoxide Synthase 2	12562	-2.34511	-0.231675	Yes
CXCL2	C-X-C Motif Chemokine Ligand 2	12575	-2.51201	-0.163785	Yes
IL12A	Interleukin 12A	12584	-2.72382	-0.0897718	Yes
IL1A	Interleukin 1 Alpha	12601	-3.33365	0.00031835	Yes

## Sheet: FOSTER_TOLERANT_MACROPHAGE_UP
Table S7: List of core enrichment genes
FOSTER_TOLERANT_MACROPHAGE_UP
GENE SYMBOL	GENE_TITLE	RANK IN GENE LIST	RANK METRIC SCORE	RUNNING ES	CORE ENRICHMENT
SMAD7	SMAD Family Member 7	10929	-0.701732	-0.452887	Yes
CXADR	CXADR Ig-Like Cell Adhesion Molecule	10994	-0.717465	-0.450448	Yes
RBPMS	RNA Binding Protein, MRNA Processing Factor	11011	-0.72272	-0.4441	Yes
DCBLD2	Discoidin, CUB And LCCL Domain Containing 2	11014	-0.72291	-0.436626	Yes
SLC31A1	Solute Carrier Family 31 Member 1	11090	-0.742473	-0.434807	Yes
SLC25A37	Solute Carrier Family 25 Member 37	11104	-0.747538	-0.427956	Yes
IGSF6	Immunoglobulin Superfamily Member 6	11106	-0.747893	-0.420138	Yes
MARCO	macrophage receptor with collagenous structure	11176	-0.76407	-0.417609	Yes
ID2	Inhibitor Of DNA Binding 2	11228	-0.77846	-0.413483	Yes
SLC16A3	Solute Carrier Family 16 Member 3	11239	-0.781381	-0.406033	Yes
ZDHHC2	Zinc Finger DHHC-Type Palmitoyltransferase 2	11264	-0.786499	-0.399654	Yes
CCDC173	Coiled-Coil Domain Containing 173	11352	-0.809702	-0.398088	Yes
IL1RN	Interleukin 1 Receptor Antagonist	11358	-0.810949	-0.389925	Yes
CP	Ceruloplasmin	11368	-0.813146	-0.38206	Yes
LMO4	LIM Domain Only 4	11535	-0.872554	-0.386174	Yes
PLPP1	Phospholipid Phosphatase 1	11571	-0.885697	-0.379631	Yes
NAIP	NLR Family Apoptosis Inhibitory Protein	11624	-0.905442	-0.374244	Yes
MREG	Melanoregulin	11770	-0.961768	-0.375729	Yes
FPR1	Formyl Peptide Receptor 1	11833	-0.985137	-0.370303	Yes
SLC7A11	Solute Carrier Family 7 Member 11	11858	-1.00008	-0.361669	Yes
ASS1	Argininosuccinate Synthase 1	11870	-1.01006	-0.351884	Yes
SLC31A2	Solute Carrier Family 31 Member 2	11946	-1.05335	-0.346782	Yes
MCOLN2	Mucolipin TRP Cation Channel 2	11993	-1.08079	-0.339061	Yes
PRDX5	Peroxiredoxin 5	12067	-1.13663	-0.332919	Yes
CLEC4E	C-Type Lectin Domain Family 4 Member E	12069	-1.13786	-0.320982	Yes
PTGES	Prostaglandin E Synthase	12231	-1.2928	-0.320256	Yes
RASGRP1	RAS Guanyl Releasing Protein 1	12263	-1.33987	-0.308595	Yes
SGK1	Serum/Glucocorticoid Regulated Kinase 1	12275	-1.35497	-0.295168	Yes
SLX4IP	SLX4 Interacting Protein	12326	-1.42993	-0.284081	Yes
BST1	Bone Marrow Stromal Cell Antigen 1	12344	-1.47254	-0.269895	Yes
LOX	Lysyl Oxidase	12366	-1.51733	-0.255556	Yes
CDC42EP2	CDC42 Effector Protein 2	12378	-1.57075	-0.239851	Yes
CLMP	CXADR Like Membrane Protein	12406	-1.64721	-0.224622	Yes
HP	Haptoglobin	12414	-1.67803	-0.207462	Yes
ACSL1	Acyl-CoA Synthetase Long Chain Family Member 1	12416	-1.68052	-0.189795	Yes
F10	Coagulation Factor X	12498	-1.94802	-0.175725	Yes
PLPP3	Phospholipid Phosphatase 3	12522	-2.03775	-0.156051	Yes
SLC7A2	Solute Carrier Family 7 Member 2	12543	-2.20752	-0.134343	Yes
THBS1	Thrombospondin 1	12559	-2.30197	-0.111236	Yes
JAG1	Jagged Canonical Notch Ligand 1	12560	-2.32362	-0.0866965	Yes
CD200	CD200 Molecule	12576	-2.59312	-0.0605147	Yes
HILPDA	Hypoxia Inducible Lipid Droplet Associated	12590	-2.80648	-0.0319191	Yes
MET	MET Proto-Oncogene, Receptor Tyrosine Kinase	12595	-3.12877	0.000802977	Yes

## Sheet: COATES_MACROPHAGE_M1_VS_M2_DN
Table S7: List of core enrichment genes
COATES_MACROPHAGE_M1_VS_M2_DN
GENE_TITLE		RANK IN GENE LIST	RANK METRIC SCORE	RUNNING ES	CORE ENRICHMENT
SH2B2	SH2B Adaptor Protein 2	10758	-0.668601	-0.473601	Yes
HSPA1A	Heat Shock Protein Family A (Hsp70) Member 1A	10872	-0.690336	-0.469647	Yes
FLRT2	Fibronectin Leucine Rich Transmembrane Protein 2	11007	-0.721762	-0.466779	Yes
C5orf34	Chromosome 5 Open Reading Frame 34	11023	-0.725399	-0.454343	Yes
RGCC	Regulator Of Cell Cycle	11325	-0.801401	-0.463309	Yes
HSPA1B	Heat Shock Protein Family A (Hsp70) Member 1B	11411	-0.826254	-0.454566	Yes
BNIP3	BCL2 Interacting Protein 3	11636	-0.911025	-0.455325	Yes
TMEM267	Transmembrane Protein 267	12000	-1.08391	-0.463931	Yes
SLC2A1	Solute Carrier Family 2 Member 1	12087	-1.15044	-0.449174	Yes
EGLN3	Egl-9 Family Hypoxia Inducible Factor 3	12102	-1.16025	-0.428486	Yes
RRAS2	RAS Related 2	12155	-1.21244	-0.40985	Yes
F7	Coagulation Factor VII	12243	-1.31169	-0.392143	Yes
PKDCC	Protein Kinase Domain Containing, Cytoplasmic	12316	-1.4163	-0.371272	Yes
ERO1A	Endoplasmic Reticulum Oxidoreductase 1 Alpha	12342	-1.46685	-0.345699	Yes
BST1	Bone Marrow Stromal Cell Antigen 1	12344	-1.47254	-0.318104	Yes
CD24	CD24 Molecule	12379	-1.57191	-0.291275	Yes
F10	Coagulation Factor X	12498	-1.94802	-0.264083	Yes
UCHL1	Ubiquitin C-Terminal Hydrolase L1	12503	-1.95704	-0.227621	Yes
PROCR	Protein C Receptor	12527	-2.08722	-0.190229	Yes
RPGRIP1	RPGR Interacting Protein 1	12532	-2.10896	-0.150912	Yes
THBS1	Thrombospondin 1	12559	-2.30197	-0.109723	Yes
HILPDA	Hypoxia Inducible Lipid Droplet Associated	12590	-2.80648	-0.0593724	Yes
CHIA	Chitinase Acidic	12599	-3.21853	0.000478891	Yes
